# Supplementary material for: Medin co-aggregates with vascular amyloid-β in Alzheimer’s disease
Source: Nature. 2022 Nov 16;612(7938):123–31. doi: 10.1038/s41586-022-05440-3 (PMC9712113; doi:10.1038/s41586-022-05440-3)
Supplement: Supplementary file 3 — Human tissue information. Patient and tissue information for histological and biochemical analyses performed in this study. [file 41586_2022_5440_MOESM3_ESM.xlsx]

## Sheet: Sheet1
	Aorta (surgical resection tissue)
	Case		Age (years)	Sex	Clinical presentation
	Patient 1		69	F	Aneurysm
	Patient 2		67	M	Aneurysm
	Brain immunostaining (Fixed post-mortem tissue set I)
	Case		Age (years)	Sex	Clinical pres.		Braak score		CERAD score	Additional pathology
	Patient 1		67	M	Sporadic AD		VI		frequent	Lewy body pathology, moderate CAA
	Patient 2		88	M	Sporadic AD		VI		frequent	Microinfarct
	Patient 3		77	M	Sporadic AD		VI		frequent	Severe CAA, amygdalar Lewy body pathology, hippocampal sclerosis with TDP-43 proteinopathy
	Patient 4		64	M	Sporadic AD		VI		frequent	Amygdalar Lewy body pathology
	Patient 5		68	F	Sporadic AD		VI		frequent	Moderate CAA, mild small vessel disease, incidental Lewy body pathology
	Patient 6		88	F	Sporadic AD		V		frequent	Mild CAA
	Brain immunostaining (Fixed post-mortem tissue set II)
	Patient 7		70	M	Sporadic AD		VI		frequent	severe CAA
	Patient 8		69	M	Sporadic AD		VI		frequent	severe CAA
	Patient 9		64	M	Sporadic AD		VI		frequent	severe CAA
	Patient 10		79	M	Sporadic AD		VI		frequent	severe CAA
	Patient 11		63	M	Sporadic AD		VI		frequent	severe CAA
	Patient 12		67	F	Sporadic AD		VI		frequent	severe CAA
	Patient 13		60	F	Sporadic AD		VI		frequent	severe CAA
	Patient 14		76	F	Sporadic AD		VI		frequent	severe CAA
	Patient 15		67	F	Sporadic AD		VI		frequent	severe CAA
	Patient 16		87	F	Sporadic AD		VI		frequent	severe CAA
	Brain vessel isolation (fresh frozen post-mortem tissue)
	Patient	Primary Neuropathol. Diagnosis	CAA-overall	CAA-occipital	Other Neuropathol. Diagnosis - LBD	Other Neuropathol. Diagnosis - TDP	Other Neuropathol. Diagnosis - Vascular	Braak Score	ABC	CERAD	Thal	Age at Death	Sex
	1	AD	None	Mild				VI	3	3	5	75	f
	2	AD	None	Mild	LBD-brain stem			VI	3	3	5	76	f
	3	AD	Mild	Mild				VI	3	3	5	90+	f
	4	AD	Mild	Mild		TDP-43 incl-Am,Ento		VI	3	3	5	77	m
	5	AD	Mild	Mild			Microinfarcts	VI	3	3	5	84	m
	6	AD	Mild	Mild	LBD-amygdala	TDP-43+ neurons-Hp,Am,Ento		VI	3	3	5	62	f
	7	AD	None	Mild				VI	3	3	5	62	m
	8	AD	Mild	Mild				VI	3	3	5	58	f
	9	AD	Mild	None				V	3	3	5	81	m
	10	AD	Mild	None		TDP-43 incl-Am,Ento		V	3	3	5	62	m
	11	AD	Severe	Severe	LBD-limbic			VI	3	3	5	67	m
	12	AD	Severe	Severe		TDP-43 incl-Hp,Am,Ento,T		VI	3	3	5	68	m
	13	AD	Severe	Severe	LBD-amygdala			VI	3	3	5	69	f
	14	AD	Severe	Severe			Microinfarct-Hp; SDH-old	VI	3	3	5	72	m
	15	AD	Severe	Severe	LBD-limbic	TDP-43 incl-Hp,Amyg,Ento,T		VI	3	3	4	90+	m
	16	AD	Severe	Severe				VI	3	3	5	74	m
	17	AD	Severe	Severe				VI	3	3	5	77	f
	18	AD	Severe	Severe			Infarct-large,recent	V	3	3	5	85	f
	19	AD	Severe	Severe	LBD-amygdala		SAH-subacute	V	3	3	5	74	f
	20	Control	None	None				I	0	0	0	75	f
	21	Control	None	None	LBD-amygdala		Infarcts-hemorrhagic	II	1	0	2	69	m
	22	Control	None	None				I	0	0	0	59	m
	23	Control	None	None			Microinfarct-Hp	II	0	0	0	90+	m
	24	Control	None	None				III	1	1	2	90+	f
	25	Control	None	None				II	1	0	1	61	f
	26	Control	None	None				I	1	0	2	70	m
	27	Control	None	None			SDH-acute	I	0	0	0	72	m
	28	Control	None	None			Infarct	I	1	0	2	57	f
