# Supplementary material for: Medin co-aggregates with vascular amyloid-β in Alzheimer’s disease
Source: Nature. 2022 Nov 16;612(7938):123–31. doi: 10.1038/s41586-022-05440-3 (PMC9712113; doi:10.1038/s41586-022-05440-3)
Supplement: Supplementary file 4 — ROSMAP patient information and RNA-sequencing data. Patient information and RNA-sequencing values for ROSMAP patient data analysed in this study. [file 41586_2022_5440_MOESM4_ESM.xlsx]

## Sheet: ROSMAP
No	Study	age_death	msex	educ	braaksc	mmse30	ceradsc	cogdx	LOG(MFGE8)	LOG(GAS6)	LOG(MERTK)	LOG(C3)	LOG(ITGAV)	LOG(APOE)	LOG(CSF1)	LOG(SPP1)	LOG(FN1)	LOG10(ITGB3)	LOG10(ALB)	LOG10(IL6)
1	ROS		0	16	4	23	1	4	3.62327	3.63521	1.08519	2.11626	1.4816	6.36223	2.28136	4.20065	2.22462	-1.39794	-0.0457575	-0.327902
2	MAP		0	13	4	30	2	1	3.07639	3.40419	0.806476	0.81093	0.943906	6.04171	0.678034	2.49155	1.27536	-1.52288	-0.769551
3	ROS		0	18	4	27	4	1	3.51035	3.62966	1.65058	2.73112	2.0931	6.11251	1.16938	3.84546	2.74084	-0.823909	-0.119186	-0.79588
4	ROS	87.3018	0	18	3	25	4	2	3.58324	3.36902	1.19695	1.30291	0.797507	6.72232	1.21788	3.51572	1.77834	-1.69897	-0.259637	-0.721246
5	ROS	84.9884	1	19	1	28	3	1	3.04832	3.21928	0.604316	1.08856	0.727549	6.15386	0.858662	2.558	1.37624		-1.04576	-0.79588
6	ROS	78.3244	1	20	2	29	3	1	3.31346	2.65746	1.075	1.06815	1.11841	5.81401	1.77665	3.17847	1.49962	-1.52288	-0.79588	-0.60206
7	ROS	84.4709	0	16	3	25	2	4	3.80933	3.71308	1.4061	2.63261	1.59127	6.79805	1.31372	3.20721	2.29858	-1.22185	-0.309804	0.0530784
8	MAP	89.0459	1	12	2	27	2	1	3.37793	3.69212	0.625938	2.9381	1.40854	5.73715	1.78002	5.58113	2.40424	-1	-0.823909	0.303196
9	MAP		0	15	3	22	2	2	3.3898	3.34955	1.43984	2.31451	1.51072	6.47731	1.34547	3.43785	2.5096	-1.22185	-0.387216	-0.267606
10	ROS	87.384	1	18	5	24	1	4	3.92809	3.53164	2.32337	2.42657	2.27932	6.36987	1.96991	4.35697	2.85186	-1.09691	-0.657577	-0.236572
11	MAP	88.4928	1	10	4	27	2	2	3.9497	3.7126	1.54543	2.73567	1.68083	6.37897	1.17557	4.55587	2.8178	-1.30103	-0.468521	-0.327902
12	ROS	86.9103	0	20	4	29	2	1	3.67605	3.71722	1.4422	1.61542	1.56653	6.47833	0.943906	2.99223	2.0334	-1.22185	-0.102373	-0.39794
13	MAP	85.0732	0	15	3	29	4	1	3.42067	2.80093	1.86253	2.10291	2.01624	6.31391	2.27213	4.39445	3.00022	-1.1549	-0.823909	-0.19382
14	ROS	85.4976	1	18	3	26	2	1	3.65403	3.61765	1.44456	2.36274	1.97269	6.64858	1.91839	3.8431	2.75684	-0.431798	0.264818	0.136721
15	ROS	86.319	0	24	4	27	4	2	3.30395	3.72183	1.53039	1.94305	1.4061	6.63144	1.51513	3.50646	1.86097	-1.1549	-0.481486	-0.522879
16	ROS	88.6571	0	20	3	29	2	2	3.27071	3.49499	0.708036	1.58309	1.12168	5.89704	1.44927	3.39216	1.73342	-1.39794	-0.443697	-0.337242
17	ROS	82.4641	0	18	1	30	4	2	4.06251	3.821	2.23751	3.50676	2.31747	6.61299	2.07065	4.7257	3.3189	-0.124939	0.130334	0.201397
18	ROS	83.1321	1	18	5	21	1	4	4.04673	3.79549	1.89311	2.44495	1.8916	6.92113	1.55814	4.22946	2.62394	-1.09691	-0.173925	-0.05061
19	ROS	71.6249	1	26	1	30	4	1	3.61335	3.17053	1.36098	1.24703	1.48614	6.33399	1.76473	3.79796	2.78748	-0.958607	-0.49485	0.532754
20	ROS		1	22	4	29	2	1	3.81331	3.64048	1.59939	2.44408	1.31103	6.34224	1.18173	4.00733	2.30857	-1.52288	-0.69897	-0.60206
21	ROS	76.9008	0	16	1	30	4	1	3.62033	3.66356	1.60342	2.00283	1.85786	6.96437	1.91692	3.86577	2.4998	-1.1549	-0.19382	-0.161151
22	MAP	85.6016	1	19	1	27	2	1	3.77597	3.32035	2.13653	2.0334	1.82294	6.76692	1.86718	3.04595	2.67415	-1.1549	-0.154902	-0.522879
23	ROS	86.9103	0	19	4	30	2	1	3.93124	3.87224	1.61939	2.42834	1.41099	6.94627	1.29746	3.64962	1.89462	-1.30103	0.252853	-0.657577
24	ROS	82.4613	0	22	4	30	1	2	3.6286	3.5453	1.38379	2.25129	1.38629	6.79573	1.84688	3.81264	2.58852	-1	-0.39794	-0.721246
25	ROS	85.2019	1	20	1	29	3	1	3.6491	3.71795	1.29473	2.28136	1.47705	6.59653	1.15057	3.28129	2.40785	-0.853872	0.0899051	0.167317
26	MAP	87.2115	0	16	3	26	2	2	4.05039	3.80332	1.94734	1.24415	1.90509	6.67068	1.47018	3.22962	2.38693	-1.52288	-0.481486	-0.823909
27	ROS	85.1636	0	16	3	28	2	1	3.80488	3.81441	1.92279	2.50144	1.96009	6.7218	1.83578	4.17838	2.19611	-1.04576	-0.102373	0
28	ROS		0	16	4	17	4	4	3.80688	3.64675	1.4422	1.6312	1.29198	6.51684	0.824175	3.10638	2.80154	-1.69897	-0.585027	-0.468521
29	MAP	89.3525	1	13	4	27	3	1	3.54933	3.56161	0.329304	0.837248	0.81978	6.54523	1.44692	2.66375	2.15292	-1.04576	0.0128372	-0.283997
30	ROS		0	18	3	23	2	4	4.03601	3.00519	2.09186	1.92716	1.46787	5.94458	2.12106	5.12057	3.05777	-0.522879	-1	0.320146
31	ROS	86.2478	0	16	4	28	2	1	3.77345	3.98453	1.42552	1.83896	1.20597	7.01374	1.51513	4.14694	2.43449	-0.920819	-0.102373	-0.318759
32	ROS		0	24	3	21.4286	3	2	3.86995	3.50676	2.40062	2.63117	2.2895	6.4668	2.19611	4.14946	2.70404	-0.853872	-0.481486	-0.408935
33	ROS	83.0664	1	21	4	25	2	2	3.8122	3.9408	1.53687	2.11384	1.85942	6.76162	1.28923	4.15998	2.62756	-1.09691	-0.318759	-1.22185
34	ROS	72.4298	1	23	2	30	4	1	3.11085	3.1743	1.7156	2.29657	2.07191	6.89267	1.45395	2.96887	2.70605	-1.30103	-0.0604807	-0.0705811
35	ROS	83.2663	0	16	5	16	1	4	3.66868	3.3379	1.2613	1.22083	1.40364	6.46443	1.76815	3.57431	2.54239	-1.39794	0.0253059	0.049218
36	ROS		0	16	3	30	4	1	3.98006	3.70377	1.59127	1.77495	1.93874	6.23981	1.08519	3.50826	2.47989	-1.1549	-0.142668
37	ROS	82.3847	0	18	4	28	4	2	4.03265	3.8269	1.74047	3.23907	2.08443	6.4686	1.19392	5.27883	3.0842	-1	-0.229148	-0.455932
38	ROS	82.1437	0	21	3	27	2	1	2.87526	2.60343	0.0295588	0.482426	0.470004	5.4318	1.05082	2.03862	1.63511	-1.30103	-0.69897
39	ROS	81.911	0	16	4	28	4	1	3.55934	3.7549	2.02551	2.60046	1.86563	5.86414	1.27257	4.44136	3.02237	-0.39794	-0.113509	0.0211893
40	ROS	84.7529	0	16	3	30	4	1	3.81639	3.51005	1.4422	4.32241	2.20497	6.44104	2.44582	6.90406	4.41134	-0.187087	-1.39794	1.041
41	ROS		1	10	3	28	2	1	3.97687	3.59016	1.80829	2.17134	2.38232	6.73036	1.67896	3.72618	2.96887	-1	-0.251812	-1.04576
42	ROS		0	16	3	0	2	4	4.05422	3.75607	2.57946	2.71866	2.51689	6.68085	1.72811	4.78824	2.15987	-0.721246	-0.552842	-0.443697
43	ROS	82.9651	1	16	3	28	1	1	3.61765	3.57599	1.73871	1.4884	1.75958	6.65086	1.59737	3.83557	1.88403	-0.920819	-0.346787	-0.744727
44	MAP	80.4709	0	16	3	30	4	2	3.77437	3.49378	2.13298	2.25863	2.55101	6.41923	2.10535	4.25007	2.6108	-0.420216	-0.387216	-0.309804
45	ROS	89.6591	0	20	5	3	2	4	4.02088	3.34533	2.15524	2.54081	2.31055	6.31472	1.31103	4.40428	3.28429	-0.744727	-0.537602	-0.508638
46	ROS	80.3149	1	21	2	14	3	4	3.90942	3.38879	1.92132	1.96991	2.47148	6.169	0.940007	3.40486	2.71866	-0.79588	-0.167491	-1
47	ROS		1	18	2	24	4	4	3.4085	3.53748	0.636577	0.737164	0.41211	5.98035	0.378436	3.35341	2.48407		0.0293838
48	ROS	74.2943	1	19	0	27	4	1	4.00077	3.67275	1.17865	-0.0833816	1.47018	5.90179	0.993252	3.8908	2.55955	-1.52288	-0.259637	-0.853872
49	ROS	81.5797	1	18	4	30	1	1	3.64284	3.57235	1.20896	2.82968	0.951658	6.11819	1.72633	4.01818	2.47401	-1.69897	-1.1549	-0.267606
50	ROS		1	16	3	18	2	4	3.57571	3.673	1.53687	1.91692	1.72277	6.34924	1.23837	4.29142	2.82613	-1.22185	-0.21467	-1.30103
51	MAP	84.6653	0	12	5	18	1	4	3.61416	3.70524	1.9125	3.64884	1.62137	6.60219	1.73166	5.06456	2.9523	-1.04576	-0.356547	-0.443697
52	ROS	67.3703	1	12	1	30	4	1	3.57543	3.18759	1.75958	2.4301	1.88555	6.93513	1.20597	3.7281	2.64262	-1.04576	-0.376751	-0.721246
53	ROS		1	16	5	27	1	1	3.8122	3.71795	1.51951	1.79509	1.73695	6.22762	1.28923	4.25035	2.37862	-1	-0.283997
54	MAP	85.3799	1	18	5	28	2	2	3.83967	3.70721	1.56862	2.00821	1.58719	6.38082	0.924259	3.89162	2.52972	-0.920819	-0.136677
55	ROS	84.1615	0	17	4	29	3	1	3.54067	3.46667	1.28371	2.17929	1.32708	6.37019	1.29746	2.9882	2.03209	-1.52288	-0.148742	-0.69897
56	ROS	78.0315	0	18	4	26	1	2	3.7542	3.70524	1.14103	1.93586	1.13783	6.92897	1.21194	3.09422	1.7492	-1.1549	0	-0.886057
57	ROS	88.6434	0	24	4	19	1	4	3.64257	3.6055	1.46787	2.25129	2.10169	6.1483	1.4327	4.7023	2.98467	-0.39794	-0.346787	0.212188
58	ROS	81.1116	1	22	0	27	4	1	3.78283	3.70451	1.23837	0.609766	1.68083	6.00953	0.770108	3.25308	2.65042	-1.39794	-0.431798
59	ROS		1	20	3	26	2	1	3.09964	3.25771	2.14359	2.51122	2.41591	6.92117	1.75958	4.52146	2.33408	-0.920819	-0.721246
60	ROS		1	18	4	20	2	4	4.08446	3.74266	1.63315	2.11142	1.51072	6.73013	1.23547	3.73242	2.57185	-1.22185	0.00432137	-0.769551
61	ROS		0	16	5	4	1	4	3.37622	3.36488	0.378436	1.73695	0.559616	5.88251	1.2613	3.25887	2.04511	-1.1549		-0.958607
62	ROS	85.9795	1	18	4	28	2	1	3.60929	3.76954	2.36744	2.44322	1.75786	6.44734	1.67523	3.59347	2.15176	-0.79588	0.0293838	-0.886057
63	ROS		1	18	5	25	2	4	3.67199	3.75068	1.00796	2.19165	1.62137	6.05739	1.27257	3.7591	2.42126	-1.1549	-0.376751	-0.619789
64	ROS	84.2081	1	18	4	29	1	1	3.12676	3.41411	0.871293	1.88099	1.17865	6.23219	1.57277	4.19961	1.65441	-1.39794	-0.455932	0
65	ROS		0	16	4	26	2	2	3.71333	4.05872	1.53471	2.4647	1.40118	7.21206	1.51072	4.06954	1.99061	-1.52288	-0.136677	0.33646
66	ROS	80.9062	0	18	5	23	1	4	3.86953	3.68938	1.31372	1.44927	1.4816	6.37059	1.05431	4.04917	2.17816	-1.22185	-0.346787	-1.09691
67	MAP	82.7132	1	19	3	7	1	4	3.68462	3.53018	2.12346	2.41502	2.44928	6.35718	1.82938	4.27026	3.06805	-0.552842	-0.79588	-0.173925
68	ROS	83.1622	0	16	5	10	1	4	3.62674	3.54674	1.81645	2.74019	1.90658	6.45699	1.43031	4.33716	2.15524	-1.39794	-0.154902	-0.091515
69	MAP	88.95	1	12	5	27	2	2	4.20901	3.9684	2.16791	2.67553	2.38876	6.79018	2.1702	4.85725	2.39516	-0.958607	-0.376751	0.332438
70	MAP	86.2752	0	19	4	19	1	4	3.93163	3.4729	1.89762	3.07269	2.0554	6.05432	1.67523	4.73216	3.36072	0.049218	-0.124939	0.173186
71	MAP		0	15	5	15.6	2	4	3.78328	3.58074	2.26903	2.25759	2.33117	6.60453	2.11626	4.54775	2.21703	-0.920819	-0.468521	-0.0861861
72	ROS	77.7988	0	19	3	16	2	4	4.01836	3.09693	1.84372	0.966984	2.03209	7.01381	1.83098	3.61011	3.17889	-0.744727	-0.0705811	-0.259637
73	MAP		0	16	3	29	4	2	3.97949	3.61899	1.80993	2.03601	2.42745	6.01384	1.34286	3.97612	2.99172	-0.958607	-0.309804	-0.508638
74	MAP		1	18	3	18.8889	4	2	3.89202	3.456	1.45161	2.93332	1.8718	6.46602	1.89612	5.46679	3.59319	-0.207608	-0.154902	0.0899051
75	ROS		0	17	3	30	2	1	4.10775	3.62993	2.02419	3.00122	2.15524	6.5409	1.46557	4.07329	3.07269	-0.49485	-0.376751	-1.22185
76	MAP	75.9945	0	12	0	28	4	1	3.88794	3.51779	2.42037	3.31455	2.60343	6.25396	1.7174	4.38577	2.65535	-0.455932	-0.0809219	0.230449
77	ROS		0	18	5	3	1	4	3.72714	3.56048	1.50185	1.58924	1.1474	6.42604	1.23256	2.88982	1.69562	-1.30103	-1.30103	-0.823909
78	ROS	79.3758	1	18	3	23	3	2	3.77391	3.65247	1.67523	1.66393	2.18267	6.33097	1.23837	3.59759	2.48157	-0.920819	0.0791812	-1
79	MAP		1	12	3	26	2	2	4.00751	3.62487	2.37118	2.16905	2.06686	6.72132	1.73166	4.05543	2.92155	-1.1549	-0.229148
80	MAP	87.5702	1	16	2	30	3	2	3.74005	3.55048	1.67896	2.47822	2.21485	6.58762	1.59939	5.17173	2.48407	-1	-0.154902	0.178977
81	ROS		0	18	3	20.4	2	4	3.80511	3.85291	1.88555	1.8718	1.9865	6.35553	1.45629	4.22142	2.16102	-0.455932	-0.376751	-0.200659
82	MAP		0	16	1	28	2	1	3.69635	3.84374	2.02551	2.97909	2.21703	6.60123	2.12465	4.09966	2.73177	-0.79588	-0.585027	0.303196
83	ROS		0	16	3	1	4	2	3.5874	3.00122	1.85473	2.00148	2.26903	6.05108	2.65816	4.68832	3.07408	-0.886057	-1.22185	0.0899051
84	MAP	89.6674	0	11	5	28	2	2	3.75817	3.31564	1.97408	1.27815	1.28923	5.77063	1.89462	3.97048	2.40424	-1.09691	-0.920819	-0.309804
85	ROS		0	18	4	23	2	2	3.43495	3.31709	1.52388	2.73112	1.43984	6.71638	2.07065	3.79436	3.50616	-1.69897	-0.958607	-0.481486
86	MAP		0	18	4	0	1	4	3.51631	3.3189	1.57277	2.38876	1.93442	6.05207	2.0554	5.0288	2.71734	-1.09691	-0.721246	0.380211
87	ROS		0	16	4	15	1	4	3.6444	3.4956	0.530628	0.667829	0.667829	6.00146	0.405465	2.50553	2.64404	-1.30103	-0.356547
88	MAP		0	18	4	4.13793	1	4	4.10066	3.66766	2.03471	2.72916	2.09679	6.8216	1.77665	3.86619	2.93439	-0.769551	-0.0861861	-0.677781
89	ROS	88.961	1	20	4	24	1	4	3.51125	3.63864	1.16627	1.77156	1.37877	6.63442	1.25276	3.40983	2.27213	-1.04576	-0.113509	-0.443697
90	MAP		0	12	5	10	1	4	3.52695	3.70106	0.908259	2.65956	1.4816	5.80206	0.955511	4.22171	3.06526	-0.60206	-0.337242	-0.187087
91	MAP	76.2847	0	12	1	29	3	1	3.49681	3.66074	1.45395	1.8916	1.66959	6.03481	1.56235	3.99194	2.1564	-0.79588	-0.455932	0.238046
92	ROS		0	16	4	25	2	2	3.59429	3.26919	1.24703	1.57898	1.77156	6.84188	1.75613	3.99323	2.35991	-0.619789	0.0211893	-0.091515
93	ROS	85.7769	1	20	5	1	1	4	3.88486	3.76885	1.22083	2.23645	1.56862	5.96443	1.22083	4.07193	2.75684	-1.1549	-0.148742	-1.04576
94	MAP		1	16	3	18	2	4	3.82951	3.54183	1.64866	2.18042	2.48574	6.84724	2.04381	3.59977	2.71138	-0.920819	-0.283997	0.966611
95	ROS		0	16	5	7	1	4	3.79256	3.71015	1.50185	2.17475	1.60944	6.05094	1.16315	4.35876	2.70605	-0.677781	-0.346787	-1
96	MAP	84.8049	1	18	3	26	2	2	3.7535	3.82144	1.42792	2.41413	2.10657	6.5647	1.59737	4.48717	2.80215	-0.585027	-0.251812	-0.180456
97	ROS	85.8289	1	23	3	27	2	4	3.7077	3.76213	1.85786	3.26117	1.88251	6.31651	1.56025	4.84592	3.10279	-0.508638	-0.481486	-0.124939
98	ROS	71.3101	0	18	2	29	2	1	4.07431	3.5476	1.85786	0.792993	1.75958	6.48621	1.06471	2.35233	2.77009	-0.823909	-0.408935	-0.221849
99	MAP	89.6427	1	16	4	19	1	4	4.02909	3.65325	1.5433	2.12465	1.52606	6.61399	1.20297	3.80688	2.77446	-1.1549	-0.154902	-0.366532
100	ROS		0	16	4	19	2	4	3.97837	3.312	1.68269	2.9872	2.558	6.75535	2.20937	5.87746	3.87432	-0.21467	-0.318759	1.00903
101	ROS	76.8186	1	20	3	28	4	1	3.66944	3.48951	1.68455	1.34807	1.82616	6.54755	1.62924	3.06339	2.01757	-1.52288	-0.619789	0.049218
102	MAP		0	17	5	25	1	2	3.23829	3.31091	1.30019	3.87141	1.49515	6.10907	1.94734	5.11949	4.0985	-0.522879	-0.920819	0.190332
103	ROS	84.9254	1	12	2	22	4	2	3.24921	3.41313	2.05412	2.73761	1.95869	6.74826	1.53256	4.23974	2.50144	-0.958607	0.0530784	0.049218
104	ROS	85.7851	0	21	2	28	4	2	3.58795	3.77161	1.54116	1.88858	1.79342	6.67196	1.32442	3.52253	1.69928	-1.69897	-0.552842	-0.39794
105	MAP		1	14	2	23	1	2	3.65687	3.56897	1.90061	3.25347	2.29354	6.61975	1.7156	4.40757	2.74084	-0.29243	-0.275724	0.720986
106	MAP		0	16	4	1	2	4	3.96462	3.38269	2.04769	2.71403	2.19389	6.63039	2.13535	4.51546	2.98467	-1.30103	-0.823909	-0.0809219
107	MAP		1	11	4	16	2	4	3.92277	3.70451	1.8516	2.60491	2.22354	6.6358	1.53687	3.79639	2.72327	-0.721246	-0.200659	-1.09691
108	MAP	83.6906	0	12	4	30	4	1	3.89019	3.69759	1.69562	2.8622	1.53687	6.33615	1.76473	3.92908	2.87807	-1.52288	-0.69897	-0.142668
109	MAP	88.7748	0	12	5	3	1	4	4.05906	3.69486	2.52092	3.51512	2.41591	6.94508	2.4757	4.55587	2.61007	-0.823909	-0.187087	-1.04576
110	ROS		0	18	3	0	4	4	3.98694	3.7077	2.02419	2.12704	2.09924	6.31451	1.51732	4.16883	2.7782	-0.958607	-0.337242	-0.309804
111	MAP		0	13	4	23	4	2	3.25308	2.74727	0.951658	1.54756	0.928219	5.99762	1.46326	2.87187	1.08181	-1.22185	-0.823909	-0.408935
112	MAP	84.0301	1	20	5	6	2	4	3.96043	3.59759	1.79342	2.19389	1.69745	5.95563	1.74572	4.62429	2.41413	-1.39794	-1	-0.236572
113	ROS		0	16	3	25	3	4	3.88012	3.58407	1.70111	3.24921	1.51951	6.35333	2.3814	4.58211	3.03495	-0.638272	-0.619789	0.152288
114	ROS	84.8241	1	21	4	29	2	1	3.94739	3.77483	1.96431	2.09679	1.8516	6.81162	1.58104	3.41904	2.61227	-1.22185	-0.455932	-0.60206
115	ROS	85.9165	0	20	3	30	3	1	3.74856	3.6055	2.17589	3.51005	2.35423	6.25563	1.66771	4.29824	2.85359	-0.267606	-0.552842	-0.207608
116	ROS	80.0986	1	22	3	30	4	2	3.64074	3.6431	1.59127	2.12585	1.87026	6.79129	1.79009	3.74337	2.51689	-0.769551	-0.244125	0.274158
117	ROS	89.8617	1	21	5	28	2	1	3.42524	3.14199	1.56235	2.59972	1.95586	7.01973	1.85942	3.94313	2.63548	-0.958607	-0.431798	-0.136677
118	ROS	80.8542	0	16	1	27	3	1	3.78328	3.53573	1.82455	2.73826	1.64094	6.55378	1.44927	3.64467	2.80639	-0.886057	-0.102373	0.049218
119	ROS	86.8364	0	16	1	30	4	2	3.82407	3.93261	1.4884	0.357674	0.824175	4.63957	0.10436	3.97819	3.00072	-1.69897	-0.244125
120	ROS	89.41	0	19	3	30	2	1	3.5636	2.87695	1.16315	1.33237	1.06471	6.58492	1.32972	3.22008	2.94602	-1.39794	-0.552842	-0.853872
121	MAP		1	12	4	28.9286	4	1	3.97199	3.63125	2.24918	2.96836	2.62612	6.64592	1.83737	5.01303	3.10324	0.0934217	-0.154902	0.232996
122	ROS		0	19	5	24	1	2	3.91102	3.70819	1.14103	1.77326	1.36354	6.4047	1.16002	3.81043	2.56032	-1.30103	-0.508638	-1
123	MAP		0	16	3	28	2	1	3.87867	3.49499	1.97547	2.95387	1.96571	6.5089	1.55393	4.90015	2.99673	-0.481486	-0.327902	-0.283997
124	ROS		0	16	5	16	1	4	4.26479	3.48707	1.54543	2.37398	2.24071	6.44334	1.4422	4.70284	2.58927	-0.443697	-0.161151	0.178977
125	ROS		0	12	5	19	1	4	3.81771	3.59374	1.21194	2.87864	1.56862	6.34781	1.41342	3.94255	2.92155	-1.22185	0.269513	-0.148742
126	ROS	82.8939	0	18	4	29	2	2	3.59868	3.17095	1.34547	1.68269	1.20297	5.33956	1.28647	3.48431	2.29152	-0.79588	-0.769551	-0.744727
127	ROS	72.6653	0	18	3	27	4	1	3.31419	3.66407	0.708036	0.48858	1.27536	6.48109	0.385262	2.5416	2.27419		-0.180456	-0.638272
128	ROS	82.9788	1	18	3	26	4	2	4.13052	3.64021	2.55568	2.76506	2.65886	7.20679	2.53211	4.81194	2.94549	-1	-0.522879	0.113943
129	MAP		0	15	3	28	4	1	3.70647	3.8091	1.47247	1.83258	1.61939	6.68395	1.44692	3.96518	1.99198	-1.52288	-0.207608	-0.721246
130	ROS	89.0459	1	14	4	11	1	4	3.63943	3.52695	1.35841	2.71536	1.97824	6.09767	0.879627	4.16325	2.48491	-0.79588	-0.0705811	0
131	ROS		0	16	3	2	2	4	3.85778	3.62327	2.20055	2.0554	1.95019	6.52989	1.639	3.93613	2.80639	-1.39794	0.149219	-0.113509
132	MAP		0	14	3	28	4	2	3.77276	3.80064	1.29746	2.23645	1.65058	6.20173	1.77326	4.22946	2.63404	-0.69897	0.0606978	0.416641
133	ROS	89.7139	1	21	5	12	1	4	3.70056	3.33897	1.19996	1.82132	1.37372	6.25381	1.54543	3.85841	2.33117	-1.52288	-0.568636	-0.221849
134	MAP	80.7721	1	12	3	20	4	2	3.91542	3.6697	2.11263	2.44322	2.26592	6.95329	2.47317	4.02642	3.24688	-0.657577	-0.468521	-0.537602
135	ROS	79.1157	0	18	3	30	4	1	3.7317	3.35794	1.17248	2.45445	1.88555	6.69512	1.60342	4.71259	3.64153	-0.283997	-0.677781	0.361728
136	MAP		0	14	3	26	1	1	4.06423	3.64519	2.10657	3.10369	1.97547	6.20613	2.04898	4.72907	2.67896	-0.60206	-0.481486	0.0530784
137	MAP		0	12	6	6	1	4	3.48431	3.27526	1.8453	2.01089	1.30833	6.14928	1.66393	4.06595	2.60195	-0.744727	-0.481486	-0.207608
138	ROS		0	12	4	23	2	2	4.11431	3.60821	1.84688	1.90658	2.07944	7.08173	1.52823	3.52988	3.15402	-1	-0.244125	-0.180456
139	MAP	81.9384	1	16	4	28	2	1	3.91661	3.63125	1.5707	2.08194	1.83578	6.2176	1.64866	4.15277	2.99723	-0.721246	-0.167491	-0.0705811
140	MAP	78.5188	1	12	1	28	4	1	3.76468	3.55134	1.29198	2.49651	1.75094	6.50626	1.57485	4.42796	2.84839	-1.69897	-0.744727	-0.376751
141	ROS		0	15	5	23	2	2	3.33755	3.82538	1.61741	1.21788	1.31372	6.41877	1.15373	3.31963	1.55604	-2	-0.30103	-0.455932
142	ROS		0	21	4	23	2	4	3.8865	3.52459	1.5217	3.50676	1.70475	6.1003	3.4701	5.78959	3.39886	-0.60206	-1.52288	0.791691
143	MAP		0	14	3	10.8	2	4	3.76815	3.20153	2.28646	2.05027	2.53607	6.34678	1.91692	4.22156	2.90963	-0.638272	-1.09691	-1.30103
144	ROS	83.2526	1	12	0	30	2	1	2.94654	2.96579	0.307485	1.67523	0.620576	5.69682	0.779325	2.35897	2.2257	-1.09691	-0.958607	-0.05061
145	MAP	82.7707	1	6	5	5	1	4	3.72593	3.65222	2.08318	2.86106	2.37584	6.55615	1.47247	4.64995	2.84723	-0.769551	-0.309804	-1.52288
146	MAP	84.0246	1	16	3	29	2	1	3.58518	3.67731	1.7613	3.19908	1.62728	6.3704	1.805	3.77	2.96218	-0.638272	-0.366532	-0.0132283
147	MAP	87.4031	0	14	5	25	2	2	3.39216	3.08099	1.09192	1.90658	0.97456	5.73751	1.23256	3.60169	2.76695	-0.677781	-1.52288	-0.537602
148	MAP		1	15	5	22	1	4	3.62674	3.46292	1.4207	1.89462	1.74572	6.31101	1.60543	3.3898	2.74148	-1.1549	-0.677781	-0.638272
149	MAP		0	17	5	0	1	4	3.79481	3.17178	1.805	2.51122	2.31747	6.53643	2.06433	4.217	2.77446	-0.853872	-0.508638	-0.119186
150	ROS	79.4415	0	20	1	28	2	2	3.81859	2.92692	2.96218	1.49515	2.5611	6.30617	2.84607	4.71886	2.50879	-1	-0.823909
151	ROS	87.8686	1	18	1	27	4	1	3.77115	3.69337	2.03732	2.71204	2.11746	6.30618	2.21812	4.18297	2.85302	-0.744727	-0.958607	-0.721246
152	ROS		0	22	5	1	1	4	3.63257	3.6763	2.04769	1.59127	1.75786	5.84803	1.48614	4.39531	3.168	-0.920819	0.0413927	0.790285
153	ROS	85.024	0	16	4	25	1	4	3.76468	3.35968	2.03078	2.03209	2.25759	6.47165	1.9865	4.59056	3.22962	-1.69897	-0.481486	0.09691
154	ROS	89.0267	1	22	6	0	1	4	3.79121	3.66535	1.44456	2.42745	1.94591	6.68401	1.80665	4.24649	2.66862	-0.619789	-0.769551	0.0170333
155	ROS	81.3251	0	18	4	29	2	1	3.85588	3.42654	2.21703	2.16562	1.71199	6.06423	1.8901	3.66433	2.90854	-0.920819	-0.346787	-0.958607
156	ROS	86.5873	1	25	1	11	1	4	4.03866	3.65868	1.981	2.11021	1.88555	6.22381	1.89311	4.34847	2.30658	-0.958607	-0.102373	-0.408935
157	MAP	85.358	1	12	3	24	2	1	3.36902	3.43334	1.42311	2.80093	1.61144	6.44737	1.59939	4.49513	2.6086	-0.853872	-0.455932	0.664642
158	MAP	86.8118	0	12	5	20	1	4	3.52842	3.5172	1.56444	0.850151	1.77156	6.10251	1.26413	3.6331	2.85877	-0.79588	-0.221849	-0.09691
159	MAP		1	12	5	1	2	4	3.79166	3.62033	1.73166	3.71333	1.84688	6.36551	3.58878	6.06339	3.34533	-0.552842	-0.886057	1.08314
160	ROS	74.9596	1	23	3	27	2	2	3.8306	3.64962	2.12585	2.06306	2.06686	6.25341	1.35067	4.04952	2.41948	-0.79588	0.0413927	0.876218
161	ROS	77.3196	1	20	1	30	4	1	3.70524	3.60577	1.47933	2.26176	1.68455	6.95715	1.8901	3.83276	3.08512	-1.04576	-0.585027	0.184691
162	MAP	86.1109	0	17	1	30	4	1	3.68587	3.81132	2.23431	2.30158	2.31451	6.11655	1.94305	4.05924	2.42392	-1.22185	-0.508638	-0.420216
163	ROS	86.5051	1	21	5	27	2	1	3.8002	3.641	1.56235	1.67147	1.8197	6.22764	1.66013	4.0057	2.16332	-1.30103	-0.259637	-0.537602
164	MAP		0	13	1	25	2	1	3.7305	3.61819	2.25444	2.0189	1.99198	6.52271	1.97547	3.48462	2.30058	-0.60206	-0.619789	-0.29243
165	ROS		0	18	5	29	1	2	3.52194	3.69784	1.76644	2.04252	1.67896	6.26657	1.52388	3.99065	2.29354	-1.39794	-0.657577	-0.958607
166	ROS	86.5489	0	12	3	27	4	2	2.60933	2.92585	0.207014	1.09861	0.683097	5.75175	1.1474	3.10324	0.879627	-1.52288	-0.823909	-0.677781
167	MAP	80.6105	0	14	3	29	4	2	3.55906	3.55735	1.38629	1.85473	1.58104	6.10889	0.947789	3.316	2.95178	-1.04576	-0.0222764	-0.107905
168	MAP	87.9288	1	12	4	30	2	1	4.14883	3.49134	1.97824	3.10727	1.87641	6.50898	2.42745	4.97722	3.16082	-0.823909		0.0293838
169	MAP		0	17	4	24	1	4	3.91761	3.48493	1.8901	2.88368	1.36098	6.5941	1.59534	4.10956	2.41323	-1.39794	-0.221849	0.222716
170	MAP	87.655	0	15	1	28	4	1	3.97029	3.52371	1.03318	2.5329	1.15057	5.79265	0.908259	4.15214	3.3935	-0.823909	-0.408935	-0.337242
171	MAP	77.7851	1	16	4	27	1	2	3.80688	3.55934	2.12823	3.16884	2.12704	7.09548	2.05412	4.64487	2.89867	-0.69897	-1.30103	-0.30103
172	ROS	83.3676	0	14	1	26	4	1	3.77138	3.61658	1.63511	2.46044	1.81319	6.31349	1.4207	4.10956	2.48989	-0.886057	-0.508638	-0.508638
173	MAP		1	18	4	19	2	4	3.89447	3.75443	1.66959	2.47233	1.95586	6.25897	1.78842	4.20125	2.70337	-0.619789	-0.431798	0.0681859
174	ROS		0	16	4	25.7143	2	2	3.39317	3.66638	0.788457	2.45187	1.27257	6.43406	1.40118	4.1819	2.59002	-0.677781	-0.376751	-0.0757207
175	ROS	88.7064	1	20	4	26	2	2	3.22486	3.64467	1.04028	2.38047	1.34025	6.83332	1.38128	3.26079	2.08318	-1	0.0253059	-0.431798
176	ROS		1	22	4	1	1	4	3.69461	3.25694	2.29253	2.01089	2.24284	6.60407	2.46895	4.74762	3.11174	-0.769551	-0.552842	0.525045
177	ROS	74.601	1	21	1	30	2	1	3.17722	3.38642	1.28923	1.35584	1.29473	5.97574	1.80665	3.1659	2.69733	-0.721246		0.235528
178	MAP	81.6181	1	15	2	30	4	1	3.30101	2.7389	1.58309	2.10779	1.54116	5.95516	1.82132	4.08126	3.06852	-0.49485	-1.22185	-0.0861861
179	MAP	89.5387	0	16	3	22	2	4	3.67883	3.45189	1.70838	3.6674	1.47933	6.65209	2.13417	4.56871	2.91398	-0.619789	-0.39794	0.146128
180	ROS	81.3005	1	19	4	28	4	2	3.64702	3.5995	1.4884	2.819	1.99877	6.21168	1.11186	4.49368	2.55723	-0.744727	-0.119186	0.919078
181	ROS		1	22	5	16.1538	1	4	3.80533	3.6651	1.46557	2.66166	1.79009	6.05385	2.01757	4.60866	2.94707	-0.958607	-0.356547	-0.853872
182	MAP		0	16	3	19	2	4	3.73194	3.60359	1.62334	2.24707	2.02946	6.19569	1.06815	3.58157	2.75239	-1.22185	-0.387216	-0.60206
183	ROS	82.935	0	16	4	28	2	1	3.58602	3.61873	2.05924	2.45788	1.51513	6.371	1.30563	3.6971	2.90252	-1.30103	-0.267606
184	MAP		0	12	5	12	2	4	3.71698	3.66228	1.67147	2.2628	1.54756	6.45922	1.26976	4.50822	2.23109	-0.920819	-0.29243	-0.60206
185	ROS	87.8604	0	18	5	15	1	4	3.53456	3.42296	0.672944	1.61741	1.0116	6.08864	0.936093	3.40153	2.44582	-1.39794	-0.585027	-1.09691
186	MAP	84.7502	0	12	3	28.75	4	1	3.97875	3.57094	2.56264	2.43449	2.18942	6.98373	1.97685	4.42533	2.83791	-1.04576	-0.200659	0.403121
187	MAP		1	18	4	15.5172	1	4	4.08227	3.62993	2.31154	2.22138	2.41413	6.72362	1.92279	4.40879	2.97041	-0.481486	-0.39794	-0.522879
188	ROS		0	16	5	0	1	4	3.98397	3.43849	2.29958	1.78002	2.41234	6.37226	1.70656	4.31602	2.65042	-0.823909	-0.19382	-0.468521
189	ROS		0	16	4	22	2	4	3.76584	3.71064	2.06051	2.65395	1.92862	6.44232	1.73519	4.54191	2.83674	-0.744727	-0.443697	0.136721
190	ROS	87.9316	0	20	4	22	2	4	4.28262	4.51075	2.52333	1.5217	0.65752	8.87154	2.15987	2.50716	2.53131	-1.04576	-0.0655015	-0.420216
191	ROS	78.1465	0	11	3	30	3	1	3.35725	3.49711	1.77495	2.2895	2.04898	6.54552	1.77326	3.18511	2.40875	-1	0.0128372	-0.958607
192	MAP		1	17	4	24	1	4	3.9058	3.5522	1.59331	2.62322	1.9947	5.95275	1.21788	3.31491	2.38232	-0.552842	-0.236572	-0.958607
193	ROS		0	16	4	27	2	2	3.75864	3.36626	2.06686	1.94734	2.26696	6.4998	1.64094	3.97856	2.8178	-1.30103	-0.30103	-0.677781
194	ROS	85.3552	1	20	1	16	4	4	3.97029	3.71917	1.66959	1.9713	1.58309	6.53029	1.34547	3.27677	2.78192	-0.79588	-0.327902	-0.337242
195	MAP	89.5003	1	16	2	27	4	2	4.099	3.4962	2.04769	2.68444	2.08815	6.65446	1.74572	3.60984	3.28691	-0.79588	-0.275724	0.120574
196	ROS		0	18	3	27	4	2	3.90036	3.75701	1.91102	2.56264	2.18042	7.02982	1.96711	4.0995	2.7447	-1.09691	-0.318759	0.243038
197	ROS	87.6851	1	20	1	30	2	1	3.92612	3.63969	1.5433	1.38629	1.66013	6.27331	1.11841	2.95543	2.4824	-1.22185	-0.327902	-1
198	ROS	81.8152	0	18	4	26	2	1	3.56076	3.6478	2.00553	3.22724	1.9036	6.69469	1.50851	4.55839	2.89646	-0.585027	0.00432137	0.396199
199	MAP		0	14	2	28.8	4	1	4.06044	4.56601	1.10856	0.647103	1.16002	7.59203	2.12942	2.74213	1.38128	-1	0.0253059	0.227887
200	ROS	87.5674	1	22	5	27	1	4	3.8461	3.63178	1.43746	1.67896	1.61939	6.32439	1.49065	3.79863	2.37398	-1.39794	-0.408935	-1
201	ROS	84.6379	1	18	4	16	1	4	3.53223	3.47816	1.86253	2.71866	2.43624	5.99558	2.19389	4.51667	2.98011	-0.958607	-0.619789	-0.327902
202	MAP	84.731	0	12	4	30	3	1	3.40618	3.5366	0.97456	2.96579	1.8453	5.99722	1.05431	4.99261	2.69935	-0.537602	-0.0457575	0.230449
203	ROS	77.2266	0	16	4	30	4	1	3.52135	3.56303	1.46326	2.66236	1.63315	6.61702	2.0931	4.69702	2.60712	-0.552842	-0.60206	0.52763
204	ROS		0	12	3	28	4	2	3.95451	3.70672	1.21491	2.25129	2.40604	6.09594	1.69378	5.3049	3.19704	-0.136677	-0.0757207	0.71433
205	MAP		0	18	4	3	4	4	3.75934	3.69237	1.36354	1.85317	1.61144	6.23766	1.54116	3.79997	2.28747	-1.30103	-0.638272	-0.431798
206	ROS		0	18	4	27	1	2	3.69113	4.04393	1.46787	2.19722	1.67335	6.87934	1.59534	3.36626	2.39608	-1.22185	-0.366532	-1.22185
207	ROS	87.4524	0	21	4	27	1	2	3.64336	3.76399	1.13462	1.85473	1.31103	5.95824	1.10194	3.97968	2.74727	-1.22185	-0.0555173	-1.30103
208	MAP	89.3032	0	16	3	29	3	1	3.69511	3.46667	1.66771	2.40243	1.11514	6.71927	1.79675	4.04515	2.28136	-0.886057	-0.0604807	-1.09691
209	ROS	84.4408	0	18	1	25	4	4	3.58961	3.4889	1.66013	3.01259	2.23538	6.46276	1.77156	5.29406	2.93492	-0.21467	-0.568636	-0.0705811
210	MAP	72.1478	1	18	2	26	4	2	3.50556	3.29843	2.22246	0.636577	1.90211	6.91358	1.18784	3.56105	2.42745	-1.1549	-0.387216
211	MAP		1	16	3	26	3	2	3.57962	3.65532	1.81319	2.93013	2.4301	6.38217	1.66771	4.62918	2.52333	-0.69897	-0.318759	-0.251812
212	ROS		0	18	4	18.2143	2	4	3.7535	3.48738	1.98238	2.07819	1.88251	6.23378	1.60744	4.03619	2.27932	-0.958607	-0.136677	-0.744727
213	MAP	89.3087	0	12	5	1	1	4	3.98024	3.39518	2.36931	2.33602	2.54553	6.19105	2.30158	4.64362	3.09195	-0.853872	-0.455932	-0.283997
214	MAP		0	16	4	27	2	1	3.71382	3.70106	2.06051	2.17589	2.19054	6.03797	1.23837	3.86807	2.37676	-0.79588	-0.161151	-1.09691
215	ROS	84.3641	1	21	3	29	2	2	3.6214	3.4449	1.7613	1.7544	1.4061	6.60761	1.56235	3.72497	2.2628	-1.39794	-0.275724	-0.0757207
216	MAP	80.9254	0	16	4	26	1	2	3.42654	3.55306	1.80665	2.07568	2.06051	6.03878	1.8916	4.7919	3.24805	-0.244125	-0.356547	0.367356
217	ROS	85.8179	1	16	4	27	2	1	3.78691	3.80888	1.54969	2.93013	2.00283	6.76512	1.76473	4.52157	2.53211	-0.721246	-0.0268721	-0.0268721
218	MAP	89.0513	0	16	2	29	4	1	3.82385	3.60468	1.57691	1.90509	1.84845	6.24162	0.940007	3.48155	2.69733	-1.09691	-0.376751	-0.657577
219	ROS		0	18	5	0	2	4	3.85503	3.5838	1.49739	2.7682	1.68825	6.40173	1.64287	4.48841	3.11618	-0.886057	-0.508638	-0.0809219
220	MAP	84.846	1	18	5	1	1	4	3.67478	3.37656	1.40854	1.28647	1.37372	5.94374	2.12106	3.64675	2.55412	-0.376751	-0.508638	-0.142668
221	MAP	89.013	0	15	4	29	4	1	3.69586	3.4002	1.82938	1.8197	1.73695	6.56553	1.28647	3.3673	2.67069	-0.657577	-0.251812	-0.619789
222	ROS		0	20	2	19	3	4	3.6517	3.34109	2.02022	1.70475	1.94018	6.37759	1.40854	4.1679	2.20276	-1.09691	-0.19382	-0.552842
223	ROS		1	16	3	13	3	4	3.62221	3.22922	1.9125	2.09924	1.80665	6.2812	1.95445	3.43173	2.89812	-0.677781	-0.769551	0.209515
224	MAP	88.7502	0	12	5	26	1	2	3.40751	3.44553	1.00796	1.18784	1.11841	6.195	1.50408	2.92209	2.3906	-1.22185	-0.251812	-0.60206
225	ROS	89.3224	1	14	4	19.2857	2	2	4.0434	3.60848	1.29746	2.19165	1.8516	6.38398	1.32708	4.32691	2.57108	-1.1549	-0.318759	-0.251812
226	ROS		0	16	4	28	2	1	3.83557	3.77322	1.19996	2.11505	1.47247	6.22139	1.60342	5.08215	2.68989	-0.769551	-0.508638	0.769377
227	ROS	83.9754	0	10	2	30	4	2	3.83363	3.67427	1.82938	1.79675	1.78507	6.61822	1.16938	3.30175	3.0121	-0.823909	-0.19382	-0.309804
228	ROS	88.3997	1	18	3	29	4	1	3.9046	3.40917	2.07317	2.04252	2.23431	6.33668	1.61343	4.02124	2.85186	-0.744727	-0.251812	-0.124939
229	ROS		0	18	4	11	2	4	3.75091	3.49073	1.96991	2.28747	2.00013	6.70079	1.52606	4.61888	2.90252	-1.39794	-0.187087	-0.443697
230	MAP	83.5756	0	20	2	18	1	4	4.23077	3.51898	2.00418	2.66236	1.87794	6.77547	2.0931	4.59875	3.56586	-0.207608	-0.180456	0.264818
231	ROS		0	18	1	27	4	2	3.68437	3.6055	1.60342	1.30291	2.12942	6.43591	1.74397	3.62541	3.01945	-0.508638	-0.107905	0.274158
232	MAP	82.8556	1	16	6	0	1	4	3.65687	3.36695	1.69928	1.7156	1.63315	6.18427	1.90211	3.80131	2.72392	-1.69897	-0.187087	-0.468521
233	MAP	87.8357	0	16	5	0	2	4	3.97762	3.54009	1.92425	2.38324	2.11866	6.11715	1.99742	4.87344	3.07915	-0.744727	-0.200659	-0.920819
234	MAP	87.2799	1	12	3	26	3	1	3.72376	3.64675	2.03732	1.91545	2.25968	5.98429	1.38629	3.54154	2.31649	-0.853872	-0.0409586	0.139879
235	MAP		1	18	4	20	1	4	3.06292	2.82376	0.620576	1.62334	1.53471	5.43529	1.37118	4.27847	2.99573	-1.22185	-0.60206	-0.207608
236	ROS		0	20	4	28	3	2	3.40685	3.14974	1.38629	1.30833	1.54969	5.74566	1.89612	4.20514	2.9418	-1.22185	-0.744727
237	MAP		0	17	3	10	1	4	3.86199	3.68336	1.60944	1.9125	1.35325	6.38829	1.23256	3.01013	2.30358	-1.52288	-0.267606	-1.09691
238	MAP		1	18	3	26	3	1	3.75607	3.08649	0.928219	3.13026	2.42569	5.50399	0.928219	5.07717	3.21205	-0.327902	-0.420216	0.30103
239	ROS	87.8467	0	20	5	18	2	4	4.11496	3.67377	1.89612	2.28136	1.9947	6.76952	1.21491	4.00733	2.59301	-1.09691	-0.148742
240	ROS	86.2313	1	20	3	28	2	1	3.71064	3.67148	1.74047	2.31154	2.41144	6.62421	2.11021	4.74979	3.11396	-0.387216	-0.376751	0.805501
241	ROS	87.2389	1	19	4	2	1	4	4.16713	3.50526	1.9125	2.45959	2.36837	6.45572	1.47247	3.98972	2.87413	-0.677781	-0.60206	-1.22185
242	MAP	89.9932	0	12	3	26	4	4	3.25463	3.10906	1.38629	1.45395	1.66582	5.5747	1.49739	4.43058	2.93066	-0.958607	-0.49485	-1.09691
243	MAP		0	15	4	28	3	2	3.77115	3.63995	1.30019	1.8563	1.82455	5.3596	0.756122	4.20275	2.19944	-0.60206	-0.236572	-0.585027
244	ROS		1	17	4	27	1	2	3.79031	3.60631	2.02815	2.58475	2.3906	5.9583	1.65058	4.92812	2.71734	-0.920819	-1.1549	0.25042
245	ROS	76.3587	0	26	1	28	2	4	3.741	3.72473	1.47247	2.66096	1.86408	6.30388	1.52823	3.77322	2.67828	-0.30103	0.075547	-0.39794
246	MAP		0	12	4	23	4	4	3.85036	3.55506	2.16562	2.29152	1.47705	6.3505	1.80993	3.79751	1.98376	-1.30103	-0.508638	-0.886057
247	ROS		0	18	5	30	1	2	3.65455	3.49863	1.8197	2.1471	1.62728	6.83619	1.27815	3.73242	2.62973	-1.52288	0.049218
248	MAP		0	18	4	24.8276	1	4	3.94623	3.52783	2.23538	2.25863	2.34469	6.85525	2.1564	4.42233	2.65395	-0.886057	-0.356547	0.267172
249	ROS		0	20	4	25	2	2	3.6971	3.45347	2.39151	2.96887	2.30857	6.7475	2.00821	4.56612	2.80639	-0.537602	-0.481486	-0.0861861
250	ROS		1	21	2	29	4	1	4.03954	3.74809	2.08318	2.94759	2.46725	6.87247	1.58719	3.66817	2.79117	-1	0.139879	-0.522879
251	MAP	84.6489	0	18	3	26	4	2	3.72135	3.54183	2.27109	2.26903	2.43886	6.84822	1.80993	4.05057	2.84781	-0.823909	-0.0457575	0.372912
252	ROS	83.1102	0	18	3	29	1	1	4.03777	3.84866	1.83578	3.23475	1.64287	6.62278	1.98513	4.55608	3.08145	-0.79588	-0.468521	0.214844
253	MAP	89.18	0	9	4	3	2	4	3.77115	3.61658	1.4327	2.03862	1.9615	6.12008	1.24415	4.39284	2.43361	-1.09691	-0.275724	-1.04576
254	ROS	85.8508	1	20	4	27	2	2	3.43624	3.50736	1.19089	3.13897	1.89311	6.50644	1.10856	4.42867	3.23238	-0.657577	-0.30103	-0.00877392
255	ROS	78.6749	1	12	1	30	4	1	4.07991	3.52312	2.73567	2.05924	3.0282	6.82381	1.87026	4.40525	2.88648	-0.508638	-0.180456	0.176091
256	MAP	79.3073	1	12	2	0	2	4	3.75794	3.5293	2.03471	2.77384	2.40514	6.76702	1.67523	4.2559	2.94128	-0.886057	-0.173925	-0.585027
257	MAP		0	12	5	10	1	4	3.84332	3.48431	2.64617	2.66862	2.44408	6.33015	1.96991	4.97397	2.77446	-0.585027	0.269513	0.09691
258	ROS	85.3224	1	20	3	30	2	2	3.9058	3.7126	1.50851	1.53687	1.71019	6.19285	1.09527	3.75677	2.70404	-1.22185	-0.119186	-0.886057
259	MAP		0	12	4	30	4	1	3.63046	3.54933	2.16677	2.8696	1.98238	6.53245	1.45161	4.32108	2.8082	-1.1549	-0.468521	-0.39794
260	ROS	85.8344	1	20	1	30	4	1	3.58989	3.58546	1.72277	2.11866	1.6525	6.40462	1.26695	3.83428	2.46044	-0.958607	-0.431798	-0.886057
261	MAP	84.1588	0	16	3	26	3	1	4.1556	3.46355	1.88099	2.10779	1.89762	6.54707	1.74047	4.44512	2.84839	-0.823909	-0.408935	-0.119186
262	ROS	85.4839	0	20	4	29	1	1	3.71674	3.56671	2.10291	1.66582	2.1564	6.53645	1.69562	4.87061	2.81959	-1.09691	0.164353	-0.522879
263	ROS	77.7331	1	18	4	30	2	1	3.84716	3.1999	2.23858	1.85473	2.51366	6.6567	2.19722	4.26198	2.78192	-1.04576	-0.60206	-0.431798
264	MAP		0	14	4	21.1111	4	2	3.66202	3.51363	1.4884	2.34373	1.68825	6.56816	1.44692	3.44138	2.68785	-1.04576	-0.0604807	-0.79588
265	MAP		0	12	2	27	3	1	3.74715	3.62007	1.86872	3.10995	2.17134	6.35059	1.8563	4.40354	3.0121	-0.366532	-0.21467	0.7348
266	MAP		1	20	3	18	1	4	3.38912	3.30835	2.21266	2.18717	1.64094	6.1789	1.94162	4.72871	2.7782	-0.886057	-1.30103	-0.619789
267	ROS		0	15	4	24	2	4	3.81815	3.71089	1.50185	2.16447	1.96009	6.13077	1.09527	4.65937	2.59002	-0.638272	-0.05061	-1.09691
268	MAP	78.2341	1	16	1	28	4	1	3.7556	3.52518	1.34807	0.565314	1.70838	6.10312	1.15373	3.30248	2.22029	-1.1549	-0.721246	-1
269	ROS		1	20	1	18	4	4	3.82472	3.99636	1.36354	2.62249	2.05027	6.75079	1.95019	4.93368	2.57185	-0.39794	-0.408935	0.439333
270	MAP		0	16	5	24.4444	2	4	3.75115	3.50826	1.78675	2.13417	1.43984	6.28083	1.41099	3.59264	2.43886	-1.1549	-0.180456	-0.207608
271	ROS	87.9918	0	25	5	24	1	2	3.77345	3.65661	1.66959	2.35802	2.07944	6.35513	1.52388	4.08849	2.57946	-0.823909	-0.60206	-0.552842
272	ROS	83.729	1	16	4	29	2	1	4.02321	3.78714	1.60342	1.90806	1.63511	6.00741	2.02287	4.27889	2.65676	-0.886057	-0.677781	0.146128
273	MAP		1	9	3	24	2	2	2.59227	2.99723	0.500775	2.11626	0.900161	5.72541	1.34286	4.14599	2.35233	-1.1549	-1.04576	-0.568636
274	MAP	89.3717	1	16	4	21	1	2	3.59374	3.29361	1.41828	1.97269	1.8718	6.30262	1.67335	4.70066	2.4664	-1.1549	-0.275724	-0.420216
275	ROS	83.7454	0	16	2	30	4	2	3.70303	3.67097	1.71199	2.70938	1.9125	6.36927	1.98513	4.56913	2.49733	-0.552842	-0.356547	0.075547
276	MAP		0	16	3	27	2	2	3.49317	3.38879	2.54475	3.16209	2.27006	6.98299	2.19611	4.28909	2.86448	-0.677781	-0.29243	-0.275724
277	ROS	76.8843	1	15	2	24	4	2	4.0441	3.69561	1.75786	1.90954	2.10291	6.25885	1.61939	3.31127	2.08069	-1.30103	-0.154902	-0.853872
278	MAP		0	12	2	26	4	1	3.45758	3.49469	0.698135	2.58626	1.17248	6.22313	0.672944	3.7329	3.48339	-1.1549	-0.468521	-0.267606
279	MAP	84.7009	1	16	3	25	1	4	3.75467	3.67326	2.00687	1.87026	2.02815	6.82147	1.91839	3.188	2.28544	-0.769551	-0.522879	-0.537602
280	ROS	71.6605	1	10	0	28.9286	4	1	3.99489	3.64702	1.54756	0.985817	2.14007	6.07739	1.21491	3.22327	2.31747	-0.657577	-0.251812	0.32838
281	ROS	83.2909	0	25	2	30	2	1	3.40519	3.4763	2.03209	2.6086	1.88251	6.07314	2.08815	5.13197	2.87187	-0.537602	-0.522879	0.075547
282	MAP		1	16	4	22	2	4	3.79459	3.37451	0.756122	3.29953	1.4327	5.88691	1.55393	6.49407	3.18511	-0.677781	-0.721246	0.372912
283	MAP		0	20	4	13	1	4	3.48431	3.35166	1.4884	2.93863	1.62137	6.11393	2.04122	4.83573	3.21406	-0.508638	-0.537602	-0.00877392
284	MAP	72.7201	1	22	1	30	3	1	3.33113	3.52105	0.788457	0.636577	1.0043	6.35976	1.73342	2.98163	2.97553	-0.853872	-0.431798	-0.0861861
285	MAP	80.0329	0	12	4	21	2	4	3.73337	3.53339	1.98924	2.39334	2.00013	6.05077	2.14827	4.80566	2.30658	-0.79588	-0.886057	-0.229148
286	MAP		0	14	4	21	2	2	3.93983	3.37997	1.56862	2.63977	1.97269	6.41846	1.59939	4.51907	3.26385	-0.508638	0.064458	-0.0268721
287	MAP	84.3203	1	12	5	21	2	4	3.76073	3.43849	1.4207	2.2628	2.30757	5.85645	1.05082	3.95623	2.44061	-0.744727	-0.346787	-1
288	MAP		1	16	5	4	2	4	3.74384	3.34674	1.91986	2.23645	1.72811	6.36011	2.01089	4.25035	2.62031	-1.52288	-0.721246	-0.267606
289	ROS		0	14	5	2	1	4	3.78782	3.77643	1.39128	3.16927	2.12465	6.17649	2.15987	5.77191	2.64333	-0.327902	-0.387216	0.536558
290	MAP	89.1034	0	16	3	30	3	1	3.76677	3.62993	2.18155	2.38968	2.39699	6.61839	1.56235	3.56558	2.6412	-0.721246	-0.309804	0.426511
291	MAP	85.8261	1	16	3	28	2	2	3.76259	3.73242	2.05156	1.95161	2.27006	6.60468	2.01624	4.19298	2.62177	-0.346787	-0.142668	0.152288
292	ROS	88.1834	0	22	5	4	1	4	4.25476	3.45978	2.45273	1.56653	2.01089	6.42941	1.97962	4.1038	2.62539	-0.721246	-1.09691	-0.251812
293	MAP	86.7023	1	14	1	29	4	1	3.59292	3.78714	1.70475	2.93651	1.69194	6.5026	1.13783	3.92691	2.23001	-1.39794	-0.0757207	-0.19382
294	ROS		0	18	5	5	1	4	4.33977	4.42843	2.67965	1.37624	2.41681	8.41405	2.85762	3.86703	2.13417	-1.1549	0.536558	-0.537602
295	MAP	85.911	1	16	3	28	4	1	3.41871	2.95907	1.19089	1.83098	1.51951	6.21158	1.2613	3.66305	2.66862	-1.1549	0.103804	-0.408935
296	MAP	84.8323	0	11	3	28	4	1	3.85206	3.79166	1.22671	2.07443	1.63705	6.23034	0.879627	3.45379	2.8622	-1.04576	-0.568636	-0.552842
297	MAP	86.204	0	16	1	29	4	1	3.80488	3.41904	2.28238	3.44776	2.09802	6.66483	2.56264	6.49018	3.27071	-0.200659	-0.920819	0.489958
298	MAP	88.5065	0	16	3	30	3	1	3.47476	3.34003	1.49065	3.50796	1.75786	6.4716	1.85473	4.45991	2.92638	-0.721246	-0.744727	0.209515
299	MAP		0	8	4	15	2	4	4.2173	4.42413	2.46215	2.47906	1.91692	7.9917	2.66653	4.60207	3.01651	-0.769551	0.113943	-0.180456
300	ROS	87.2854	0	18	3	29	4	1	3.39551	3.52459	1.90061	2.39516	2.13889	5.91833	1.47933	3.65481	2.4757	-0.721246	-0.508638	-0.0655015
301	MAP	88.5284	0	12	5	23	2	4	4.1425	3.54328	2.16562	2.72916	2.42214	6.75263	1.98513	4.25929	2.76506	-0.79588	-0.508638	-0.29243
302	ROS	89.4784	0	16	4	10	4	4	4.09318	3.74809	2.12226	3.97086	2.75684	6.01594	2.11384	5.55253	3.26805	-0.09691	-0.124939	0.322219
303	MAP		0	18	5	19	1	4	4.00915	3.81925	1.7984	3.21768	2.0334	6.11227	2.52892	5.18526	2.94707	-0.823909	-0.638272	0.318063
304	MAP	88.5394	0	15	4	22	1	2	3.49802	3.54183	2.07317	2.43886	2.14124	6.4618	1.70656	4.17807	2.75557	-1.04576	-0.327902	-0.251812
305	MAP		0	16	3	0	4	4	3.4729	3.41871	1.15688	1.76985	1.5063	5.77032	1.12493	3.24999	2.26799	-1.30103	-0.431798	0.0211893
306	ROS	89.7276	0	17	2	23.7931	4	4	3.67503	3.50165	2.59824	2.27932	2.48906	6.13316	1.35841	3.56699	2.54003	-0.49485	-0.187087	0.143015
307	ROS		0	16	5	9	2	4	3.72714	3.28241	2.94864	2.7985	2.59451	6.44085	2.29253	5.21608	3.35236	-0.721246	-0.431798	0.20412
308	MAP		0	12	4	17.7273	1	4	4.0462	3.59292	1.80006	1.72633	2.11505	6.23827	1.69194	3.69287	2.30558	-1.52288	-0.657577	-0.60206
309	ROS		1	25	3	23	4	2	4.23989	3.34215	2.43361	2.96887	2.33117	6.47068	2.1702	4.61383	3.49195	-0.142668	-0.05061	-0.207608
310	MAP	78.4449	0	15	3	30	2	1	3.71308	3.44074	1.06815	2.30158	2.10047	5.86587	1.44692	6.16833	2.62684	-0.148742	-0.200659	0.232996
311	ROS	89.3936	0	17	4	15.5556	2	4	3.93633	3.28316	2.32825	2.27316	2.00148	6.02943	2.53607	3.77574	3.25463	-0.267606	-0.886057	-0.721246
312	MAP	89.9576	0	18	5	27	2	2	3.85714	3.80131	1.84214	2.77758	2.3988	6.48939	1.75958	4.21907	2.83732	-0.60206	-0.107905	-0.568636
313	MAP	81.2156	0	12	2	27	4	1	3.49893	3.59237	2.09186	1.06815	2.25234	6.39438	1.60543	3.49165	2.70002	-0.79588	-0.366532	-0.744727
314	MAP	89.9576	0	13	5	20	2	4	3.56247	3.76861	1.62728	3.02529	1.97962	6.73219	1.99334	4.52494	2.69124	-0.244125	-0.148742	0.371068
315	ROS		0	16	3	27.6	3	2	3.8306	3.61065	1.71019	1.96571	2.35897	6.21355	1.53687	3.97912	2.3302	-0.455932	-0.107905	-1
316	MAP	89.3607	0	13	3	26	4	2	3.91582	3.52812	2.47989	3.65532	2.57185	6.53182	1.86097	5.35333	3.19663	-0.522879	-0.69897	0.064458
317	MAP	88.063	0	12	4	20	4	4	3.94584	3.52724	2.4301	2.63691	1.97547	6.07778	1.64481	4.65081	2.68239	-0.823909	-0.275724	-0.283997
318	MAP	87.4196	1	23	6	0	1	4	3.6206	3.42654	1.47705	2.23216	1.66771	6.21659	1.80336	4.44383	2.94075	-0.769551	-0.79588	-0.09691
319	ROS		0	16	4	19.2857	2	4	4.01024	3.5169	2.32532	3.476	2.95335	6.21413	2.00283	4.90127	3.42654	0.173186	-0.124939	-0.387216
320	MAP		0	12	4	26	3	2	3.89223	3.58074	2.63906	2.64971	2.49733	6.47836	1.96851	4.12407	2.82316	-0.744727	-0.130768	-0.200659
321	MAP		1	13	2	27	4	1	3.87619	3.57038	2.52011	2.35991	2.58097	6.8378	2.14359	4.42413	2.69192	-0.79588	-0.49485	-0.124939
322	MAP		0	12	3	23	3	2	3.1743	3.10995	0.542324	2.12106	1.24703	5.97764	1.80171	4.13964	2.34851	-1	-0.69897	-0.39794
323	ROS		0	18	2	0	3	4	3.85079	3.72425	1.80829	2.54632	2.27932	6.66575	1.78507	4.39161	2.60786	-0.443697	-0.167491	0.255273
324	MAP		0	12	5	17	1	4	3.60658	3.48278	2.02946	3.21527	2.16447	6.55342	2.5337	5.44081	3.48646	-0.39794	-0.356547	0.287802
325	MAP		0	16	4	19.2	4	4	3.82494	3.44808	2.17589	2.66445	1.96431	6.63608	2.35518	3.78555	3.9277	-0.337242	-0.468521	0.432969
326	ROS		0	16	2	23.1818	2	2	3.91322	3.53893	2.11866	2.60712	1.93874	6.66669	2.24707	4.64237	2.76506	-1.30103	-0.408935	-0.00436481
327	ROS		1	22	4	15	2	4	3.81264	3.93261	2.08691	2.97757	1.89612	6.67373	2.00418	4.40281	2.9877	-0.823909	-0.39794	-0.60206
328	MAP		1	18	5	4	2	4	3.80577	3.81419	2.06686	3.10054	2.02022	6.7268	2.26592	5.0512	2.93386	-0.585027	-1.09691	0.11059
329	MAP	74.8255	0	18	3	24	3	2	3.65273	3.68362	2.47317	1.95161	2.27213	6.67234	1.48387	3.09059	2.68444	-0.721246	-0.05061	-1.1549
330	MAP	86.6475	0	14	4	30	2	1	3.37793	2.95751	0.34359	1.04028	0.891998	6.00547	0.815365	3.53456	3.33684	-0.79588	-0.408935	0.0211893
331	MAP		0	12	4	19.2	2	1	3.53602	3.4085	0.802002	2.02551	1.10856	5.486	1.35325	4.57512	2.88815	-0.886057	-0.744727	0.0934217
332	MAP	87.4168	0	16	3	22	3	2	3.79885	3.92415	1.57691	2.15987	2.35991	7.12508	2.79178	5.18783	3.25076	0.113943	-0.173925	1.93146
333	MAP		1	16	3	22	1	4	3.61953	3.65351	1.52823	2.64333	1.20896	6.36983	1.49739	4.56174	3.21928	-1.22185	-0.236572	-0.69897
334	MAP	82.6913	1	16	2	28	4	1	3.78963	3.7826	1.27257	2.12226	1.61343	6.07604	1.02962	3.91362	2.43799	-1.1549	-0.107905	-0.958607
335	MAP	83.1869	1	20	3	27	4	2	3.83795	3.59099	2.07191	3.32683	1.66771	6.43541	1.58719	4.31482	3.03735	-0.853872	-0.251812	-0.09691
336	ROS		0	16	4	24	2	4	3.95681	3.43366	1.82616	2.1702	1.79176	6.61006	2.0334	4.25873	2.82909	-0.823909	-0.657577	-0.769551
337	ROS	88.4271	0	18	5	7	1	4	4.0314	3.79773	2.25339	2.93969	2.19944	6.87096	2.22246	4.80172	2.89591	-0.69897	-0.49485	-0.0809219
338	MAP	77.796	0	12	3	28	4	1	3.76027	3.73815	1.52823	1.61542	1.98787	6.37195	1.30563	3.47414	2.55334	-0.677781	-0.102373	-0.585027
339	MAP	85.2786	0	11	5	4	1	4	3.67427	3.22366	2.13417	1.86718	2.00013	6.84254	1.57691	4.06612	2.195	-1.30103	0.176091	-0.443697
340	MAP	87.3265	0	13	5	12	1	4	3.63072	3.48615	1.43508	2.3979	1.61343	6.02146	1.7544	4.48323	3.16082	-0.522879	-0.69897	-0.356547
341	MAP		0	13	5	26	1	2	3.61846	3.40917	2.14242	2.03992	2.41502	6.61635	1.70838	4.05161	3.01553	-0.886057	-0.522879	-0.508638
342	MAP	89.2375	1	8	1	9	3	4	3.48247	3.36176	1.65058	3.25501	1.54543	6.59374	2.07568	4.7418	2.70738	-0.508638	-1.30103	0.0413927
343	ROS		0	16	3	23	2	4	3.72256	4.11904	1.53256	2.28136	2.1838	6.95381	1.69194	4.8923	2.70538	-0.508638	-0.136677	0.773055
344	MAP		0	15	4	28	3	1	3.74974	3.63152	1.61741	1.80665	2.2192	6.11896	1.12168	3.77046	2.77446	-0.853872	-0.275724	-1.09691
345	ROS	89.1581	0	10	4	6	1	4	3.46761	3.33826	2.02419	2.20166	1.24703	6.2463	2.04769	4.10512	2.25759	-1.52288	-0.431798	-0.200659
346	ROS	84.8077	0	21	5	15	1	4	3.78351	3.41674	1.87026	2.48324	2.02022	6.45504	2.01223	4.4326	3.0311	-1.1549	-0.508638	-0.267606
347	ROS	85.3799	0	16	3	26	3	1	3.52016	3.61389	1.67335	3.31346	1.6901	6.77417	2.4681	5.00883	3.04309	-1.39794	-0.522879	0.113943
348	MAP	82.6913	0	12	4	25	2	2	3.74052	3.60902	1.78339	1.8516	1.51513	6.1529	1.72455	3.90036	2.4301	-0.920819	-1	-0.229148
349	MAP	87.1157	0	16	2	26	4	2	3.76491	3.62354	2.03992	3.38811	2.42569	6.29853	1.85473	4.79794	3.42067	-0.0457575	-0.0555173	-0.119186
350	MAP	76.386	1	12	0	26	4	1	3.56981	3.44394	1.63511	2.13061	2.03078	6.20266	1.84214	4.57995	2.60195	-0.229148	0.39794	-0.69897
351	MAP		0	15	3	0	2	2	3.60902	3.45126	2.11505	2.67759	2.4301	6.14524	1.37118	4.40623	2.37676	-0.769551	-0.259637	-0.119186
352	ROS	87.2005	0	18	1	28	4	1	3.77552	3.8764	1.45395	1.34025	1.7174	6.69849	1.5217	4.12342	2.81959	-1.1549	-0.148742	-0.0555173
353	ROS	89.5797	0	19	5	0	1	4	3.91422	3.41346	1.8516	2.90307	1.80993	5.86599	2.48491	4.57903	3.37554	-0.356547	-0.102373	-0.0555173
354	MAP		0	12	3	30	3	1	3.80666	3.37793	1.89762	3.56048	2.51689	6.20057	2.14007	4.78307	3.82538	-0.0705811	-0.124939	-0.102373
355	ROS	86.5133	0	20	4	26	4	1	3.43237	3.4886	1.87026	1.49065	1.82294	6.91846	1.36864	3.35585	2.50144	-1.39794	-0.431798	-0.657577
356	MAP		1	16	4	25	2	2	4.01818	3.68638	2.19611	4.04252	2.64476	6.51033	2.59451	5.88368	3.27828	-0.0861861	-0.638272	0.184691
357	ROS	85.0951	0	18	4	28	2	1	3.64519	3.39283	1.06471	3.06105	1.78675	6.12501	1.67896	5.04233	3.57178	-0.142668	-0.0315171	0.429752
358	MAP	84.8761	0	14	4	24	1	2	3.83449	3.89569	1.805	3.2554	2.17248	6.44236	1.94734	5.20648	2.82554	-0.275724	-0.309804	0.269513
359	ROS		0	18	4	25	2	4	3.87722	3.55449	1.61542	1.99334	1.95869	6.12396	1.03318	4.01656	2.31944	-0.744727	-0.387216	-0.251812
360	MAP	77.3196	1	20	2	25.2	4	2	3.94797	3.54038	2.81421	2.60121	2.80275	6.75245	2.22462	4.8557	3.21687	-0.167491	-0.29243	0
361	ROS		1	15	3	27	4	2	3.75021	3.64467	1.76815	1.27257	1.99198	6.89149	1.19392	3.44266	2.60491	-1.1549	-0.19382
362	ROS		0	16	3	23	3	4	3.76723	3.87203	1.82777	2.0656	1.7544	6.76665	1.26695	3.8306	2.77944	-0.60206	-0.0362122	-0.823909
363	ROS	84.3723	1	16	1	24	4	4	4.11038	3.71795	1.83258	1.99061	1.84055	6.65484	0.940007	3.18635	2.27829	-1.30103	-0.366532	-1.1549
364	MAP		1	14	4	24	4	2	3.92039	3.51601	2.10291	2.1883	2.4681	6.62182	1.82132	4.07346	2.93492	-0.853872	-0.167491
365	MAP		0	5	4	19.0909	2	2	3.79369	3.08329	2.39425	1.805	2.32728	6.75899	1.6771	3.74289	3.48676	-0.886057	0.00860017	-0.091515
366	MAP		0	18	3	21	2	4	3.42491	3.06433	1.51072	3.0037	1.31909	5.87768	2.07694	4.43912	3.71892	-0.677781	-0.823909	0.260071
367	MAP	85.796	1	19	3	27	4	1	3.78032	3.60767	1.94734	2.47148	2.58776	6.28507	1.69928	4.07346	2.82138	-0.167491	-0.0757207	-0.408935
368	MAP	88.1123	1	12	4	15	2	4	3.49286	3.59016	1.24415	2.03601	1.7613	5.76183	0.841567	3.37554	2.88592	-0.958607	-0.21467	-0.920819
369	MAP	77.4593	1	18	4	30	2	2	4.03459	3.75841	2.02022	2.96062	1.63705	6.11149	2.2439	5.18436	3.08603	-0.568636	-0.00877392	0.260071
370	ROS	75.8467	0	14	1	29	4	1	3.38065	3.39585	1.47018	1.335	1.28093	6.13552	1.34547	3.6368	1.87334	-1.52288	-0.39794
371	ROS		0	18	4	27.6	4	1	3.7563	3.62007	2.29657	2.43186	2.59898	6.35938	1.84372	4.34976	2.69327	-0.318759	-0.309804	-0.431798
372	ROS		0	13	3	29	2	1	3.8401	3.45915	2.51285	1.91839	2.13653	6.47112	1.99061	4.37046	2.96011	-1.52288	-0.167491	-0.638272
373	ROS	84.5585	0	16	2	28	3	2	3.42751	3.53252	2.40514	1.82132	2.07819	6.5676	1.32176	3.57711	2.45788	-0.568636	-0.408935	-0.69897
374	MAP		0	12	4	16	1	4	3.84332	3.61038	2.66584	2.11263	2.2439	6.39531	1.57485	3.87598	2.63045	-0.619789	-0.327902	0.045323
375	MAP	84.3066	0	16	2	28	2	1	4.00095	3.73743	1.70111	1.38379	1.96851	6.74392	1.31909	4.12455	2.65465	-1.09691	-0.221849	-0.79588
376	ROS		1	20	4	5	2	4	3.78737	2.98315	1.61741	1.63705	1.7613	6.60583	1.35325	2.96269	3.1818	-0.823909	-0.346787	-0.853872
377	MAP	79.6824	0	15	3	26.6667	2	1	3.70795	3.70524	1.99061	2.31451	2.41323	6.24378	1.57898	4.10989	2.86676	-0.346787	-0.0809219	-0.318759
378	ROS		0	19	1	28.8	3	1	3.58878	3.79076	0.65752	2.06306	1.13783	5.76262	0.875469	4.48582	2.25024	-1	-0.30103	0.0791812
379	ROS		0	22	4	28	2	1	3.70352	3.71064	2.02022	2.4248	2.3665	6.87816	1.94448	5.13368	2.64617	-0.508638	0.750508	0.217484
380	ROS	82.8857	1	23	1	28	3	1	3.53602	3.50975	2.76317	2.52573	2.11746	7.08347	1.71199	4.03087	2.72916	-0.522879	-0.619789	-0.823909
381	MAP	88.0876	0	16	3	27	2	1	3.61873	3.62194	1.72988	1.10856	1.6312	6.66877	1.30291	3.31818	2.77758	-1.1549	-0.154902	-1.22185
382	ROS		0	18	5	6	1	4	3.75396	3.68788	2.19165	2.62322	2.13535	6.32107	1.81808	4.66551	2.72064	-0.568636	-0.769551	-0.0809219
383	MAP		1	14	5	29	2	1	3.87266	3.58934	1.55604	1.66393	1.88858	6.11532	1.075	3.27071	2.40964	-1.22185	-0.161151	-1.04576
384	ROS		0	20	5	15	1	4	3.43624	3.61631	1.19089	2.25339	2.04898	6.03861	1.11514	4.2008	2.25024	-0.853872	0.064458	-0.522879
385	MAP	89.4483	0	10	4	29	4	1	3.5562	4.28772	1.40118	2.62031	1.87487	7.05286	3.0121	5.26191	2.20937	-0.721246	-0.508638	1.23249
386	MAP	89.2183	0	14	6	0	1	4	3.69412	3.19376	1.95445	1.78171	1.95019	6.18221	1.75267	3.87494	2.63404	-0.886057	-0.69897	-0.657577
387	ROS	88.7912	0	20	3	10	1	4	3.52135	3.46323	1.49515	2.52972	1.8718	6.28361	1.84055	4.32334	3.045	-1.52288	-0.481486	-0.229148
388	MAP		1	13	4	27	1	2	3.58102	3.47383	1.92132	2.01624	1.96009	6.38428	1.68269	4.09518	2.66862	-0.920819	-0.356547	0.152288
389	MAP		1	16	2	26	4	2	3.51214	3.39384	2.47148	2.44322	2.07443	6.62688	1.53256	3.8245	2.67759	-1.22185	-0.657577	-0.585027
390	MAP		0	12	3	18	2	4	3.5799	3.34885	2.11746	2.91398	1.90509	6.70031	1.94448	4.47995	3.02626	-0.769551	-0.318759	-0.638272
391	ROS	79.6304	0	19	3	29	2	1	3.78169	3.50945	1.66582	0.19062	2.02946	6.39098	1.4207	4.09601	3.0915	-0.522879	-0.00877392	-0.420216
392	MAP		1	18	5	15	1	4	3.5838	3.3347	2.109	2.62973	2.01624	6.74003	2.20717	4.79339	2.96682	-1	-0.744727	-0.173925
393	ROS	74.9843	1	20	3	28	2	1	3.8111	3.60114	1.35841	2.32825	1.47018	6.31472	1.7492	3.65222	2.21594	-1.09691		-0.585027
394	MAP		0	12	4	26	1	2	3.77184	3.2375	2.08939	2.03209	2.28849	6.47329	1.67523	3.52135	2.99423	-0.823909	-0.49485	-0.455932
395	ROS		0	21	3	21	1	4	3.60359	3.09874	2.17589	2.77571	1.72455	6.53563	2.19834	4.15638	3.02335	-1.22185	-0.744727	-0.173925
396	ROS	75.4333	0	18	1	30	4	2	3.34392	3.55363	1.26976	1.98376	1.69928	6.13394	1.72277	4.77719	2.35707	-0.481486	-0.619789	-0.102373
397	MAP	89.0869	1	12	3	24	4	1	4.09218	3.6579	2.3155	2.4177	2.38876	6.46933	2.11142	4.05682	3.09013	-0.60206	-0.102373	-0.638272
398	MAP	75.9781	1	16	5	2	1	4	3.51661	3.25386	0.924259	1.75613	1.31909	5.26554	2.10535	4.08833	2.52333	-1.30103	-0.958607	-0.091515
399	MAP		1	16	4	5	3	4	4.171	4.4705	1.87334	2.45616	2.24071	7.68131	2.42214	4.31629	2.36556	-0.638272	-0.119186	0.0413927
400	MAP		0	12	5	3	1	4	4.03866	3.34251	1.4327	2.38509	1.93586	6.18266	2.07694	5.04349	3.3728	-0.958607	-0.0222764	0.856729
401	ROS		1	22	2	30	4	2	3.92277	3.67427	1.39872	2.08691	1.60744	6.20073	1.16627	3.28541	2.16102	-1.39794	-0.356547	-1.09691
402	ROS	84.3039	1	21	3	29	4	1	3.83536	3.58685	1.8916	1.14422	2.4998	6.47049	1.73342	4.71133	2.95126	-0.346787	-0.173925	0.103804
403	MAP	77.1636	0	13	3	27	2	1	3.57767	3.47352	1.53039	1.74047	1.9373	5.75248	1.99606	4.08041	2.78378	-0.958607	-0.79588	-0.142668
404	MAP	88.9446	1	15	5	9	1	4	3.69586	3.31782	1.87487	2.18155	1.95727	6.26887	2.26176	5.00079	3.36488	-0.920819	-0.677781	-0.113509
405	MAP		0	18	4	26	3	2	3.96746	3.52194	2.01624	3.0037	2.2257	6.24273	1.89912	5.09025	3.19704	-0.408935	-0.455932	0.382017
406	MAP		1	16	3	21.4286	1	4	4.13324	3.69561	1.65823	2.03471	1.8563	6.55909	1.39128	3.99508	2.61813	-1.69897	0.064458
407	ROS	83.8713	1	18	3	26	4	1	3.88732	3.70795	2.29051	2.87807	2.16905	6.76633	2.02683	4.68241	2.67277	-0.823909	-0.187087	0.0170333
408	ROS		0	16	4	29	2	1	3.8401	3.8865	1.60141	1.83896	1.59737	6.50792	1.80336	3.59512	2.3988	-1.30103	-0.537602
409	ROS		0	13	3	20.7692	3	2	3.627	3.76422	1.61144	3.12104	1.6864	6.4948	1.24415	4.22508	2.81959	-0.920819	-0.207608	-0.136677
410	ROS		0	18	3	28	1	1	2.94969	3.4022	1.58309	2.79789	1.73871	6.15312	1.75958	4.68222	2.65605	-0.853872	-0.958607	-0.00877392
411	MAP		0	16	4	27	2	4	3.47507	3.21366	1.62531	1.66203	1.805	6.52449	1.30019	3.45284	2.49815	-1.30103	-0.568636	-0.585027
412	ROS	89.8782	0	21	5	19	1	4	4.13148	3.65273	2.6483	2.82672	2.36462	5.97602	1.88099	5.40394	3.00171	0.00860017	-0.0655015	0.744293
413	MAP		0	12	3	28	4	1	3.97856	3.62194	1.55181	2.38417	2.10535	6.26692	1.59939	3.94022	3.10279	-1	-0.102373	-0.346787
414	ROS	80.6872	0	21	3	28	1	4	4.02927	3.57627	2.50797	3.26652	2.93119	6.74936	2.14593	4.53357	3.32179	-0.366532	-0.00877392	-0.154902
415	ROS	76.6954	1	13	3	29	4	1	3.76306	3.75584	1.05779	0.398776	1.17248	6.48689	0.828552	2.30956	2.0931	-2	-0.552842	-1.39794
416	MAP		0	12	4	28	3	1	3.61443	3.61658	1.99198	3.46886	2.05924	6.60021	1.20597	4.80844	2.71204	-0.79588	0.0334238	-0.142668
417	MAP	89.117	0	12	5	18	2	4	3.88814	3.34744	2.33311	2.30358	2.61958	6.53124	2.16905	4.02714	3.42361	-0.619789	-0.275724	-0.124939
418	ROS		0	20	5	17	2	4	3.32432	3.22047	1.85003	1.41099	1.78675	6.09249	1.94018	3.7329	3.24571	-0.259637	-0.568636	-0.49485
419	MAP	86.193	1	17	5	9	2	4	3.85503	3.78669	0.593327	2.05027	1.31641	5.6044	0.703098	4.45968	2.12465	-1.22185	-0.387216	-0.677781
420	ROS	75.8522	0	16	4	29	2	1	3.31382	3.58768	1.51293	1.87947	0.936093	6.22648	1.29473	3.05164	1.93442	-1.22185	-0.366532	-0.79588
421	MAP		1	17	3	27	4	2	3.7619	3.71089	1.10856	2.16562	1.92425	5.99851	0.850151	3.88445	2.62249	-0.853872	-0.0362122	-0.721246
422	MAP	87.4196	0	22	4	30	1	1	3.75068	3.64153	1.62334	3.09919	2.09186	5.90648	1.52823	4.63696	3.19745	-0.408935	-0.585027	-0.60206
423	MAP		0	12	6	13	1	4	3.95067	3.50766	1.96711	1.92862	1.94876	6.53037	1.56653	4.4083	2.55257	-0.823909	-0.619789	0.146128
424	MAP		0	12	5	26	1	1	3.77023	3.78032	1.22378	2.1471	1.72455	6.51588	1.58924	3.93163	2.77944	-0.823909	-0.148742
425	ROS	84.7556	0	18	2	30	3	2	4.15685	4.05889	2.08691	2.21047	2.15524	6.9912	1.97962	4.61433	2.26384	-0.769551	-0.585027	-0.0705811
426	ROS	82.0342	0	16	2	30	1	1	3.71892	3.50074	2.02287	2.45273	2.71204	6.64363	2.36368	4.79645	3.20193	-0.21467	-0.39794	1.39129
427	MAP	86.2943	0	13	4	29	2	1	3.87287	3.61738	2.69665	1.22378	2.85877	6.77802	1.86097	3.91402	2.66096	-1.30103	-0.443697	-0.677781
428	ROS	88.7912	0	20	4	28	2	1	3.25424	3.06945	1.42792	1.91398	1.56444	6.28847	1.36098	2.79055	2.56264	-0.853872	-0.19382	-0.537602
429	ROS	86.8966	1	23	4	29	1	1	3.65066	3.44649	1.73166	2.5416	1.83418	6.10593	1.36098	3.93026	2.46725	-1.04576	-0.508638	-0.00877392
430	ROS	88.4682	1	19	3	12	2	4	3.93633	3.4128	1.96291	1.17557	2.2439	6.40422	1.17248	3.05022	2.74855	-0.69897	-0.236572	-0.744727
431	ROS	86.8118	0	18	3	23	1	1	3.91621	3.55592	2.28442	1.4061	2.54239	6.62665	1.77495	4.39913	2.27624	-1.1549	-0.275724	-0.619789
432	ROS	89.2211	0	20	3	26	2	2	3.80422	3.43624	2.4998	2.87639	1.91102	6.02037	1.62137	4.50811	3.01259	-0.537602	-0.267606	-0.221849
433	MAP		1	20	4	13	2	4	3.50014	3.22883	1.83578	2.73112	2.04511	6.37941	1.95161	4.51185	2.9418	-0.823909	-0.721246	-0.221849
434	ROS	71.9589	0	23	3	29	4	1	3.71747	3.26919	2.45531	2.51204	1.99606	6.69639	1.45629	3.55134	2.56418	-0.823909	-0.522879	-0.638272
435	MAP		0	16	3	28	3	1	3.66305	3.5366	2.47486	1.88858	2.08939	6.6635	1.49065	3.87307	2.79911	-0.886057	-0.0362122	-1
436	MAP		0	12	2	30	4	2	3.7894	3.32288	1.89462	2.90417	2.59749	6.08103	1.75613	4.61522	3.06292	-0.408935	-0.69897	-0.0555173
437	ROS		0	20	3	26	4	2	3.47103	3.70451	1.20297	2.52493	1.78339	6.23021	1.22964	4.77373	2.71403	-1.39794	-0.148742	-0.19382
438	ROS		0	23	1	27	4	1	3.88053	3.50285	2.31154	2.584	2.88703	6.10493	1.81808	4.3348	3.017	-0.638272	-0.0177288	-0.677781
439	MAP	89.7276	0	16	3	27	4	2	3.77574	3.70991	1.28647	2.16217	1.74047	5.92118	0.774727	3.59264	2.46555	-1.04576	-0.346787	-0.638272
440	MAP		0	18	4	29	1	1	3.72786	3.67148	2.0931	2.55334	2.43712	6.60912	1.97685	4.19344	3.26232	-0.236572	-0.130768	-0.337242
441	MAP	86.6037	0	16	2	26	4	2	3.86115	3.57235	2.25654	1.94876	1.95303	6.32237	2.06433	4.3814	3.50616	-0.318759	-0.0655015	0.436163
442	MAP	89.4182	0	12	4	25	1	2	3.65403	3.52164	1.80171	2.29051	2.04252	6.41318	1.44927	4.12504	2.99473	-0.958607	-0.148742	-1
443	MAP		0	18	3	18	2	4	3.88547	3.47197	2.64688	3.1768	2.26592	6.1859	2.26384	5.15375	3.1506	-0.327902	-0.568636	-0.187087
444	MAP	89.9001	0	10	3	8	3	4	3.74715	3.28391	2.42126	1.76302	2.26488	6.53708	2.04252	4.59198	3.25501	-1	-0.508638	-0.142668
445	ROS	81.18	0	21	2	28	1	1	3.94507	3.16379	2.01357	1.8563	1.66393	5.98658	2.17134	3.93457	2.96114	-1.09691	-1.04576	-0.823909
446	ROS	80.7365	0	16	5	12	1	4	3.88239	3.45442	2.11746	2.07944	2.48657	6.28869	1.9036	4.39753	2.23538	-0.537602	0.238046	0.209515
447	MAP	89.4675	1	18	3	22	2	2	4.09668	3.78759	1.93874	2.84665	1.67147	6.54191	1.63315	4.51535	3.12983	-0.744727	-0.408935	0.30963
448	MAP		0	14	3	26	4	1	3.83016	3.61389	1.94734	3.29138	2.05796	5.91582	1.84845	4.29442	3.48032	-0.431798	-0.0362122	-0.0604807
449	ROS		0	16	3	26	3	2	4.15638	3.70426	1.68269	1.65632	2.00013	6.43585	1.06471	3.43528	2.42037	-1.22185	-0.244125	-1.22185
450	ROS	87.7536	1	14	3	30	3	1	3.60902	3.41313	1.95303	2.70805	2.13889	6.72455	2.1318	4.46683	2.61301	-0.769551	-0.236572	-0.356547
451	ROS	87.6687	0	20	5	0	1	4	3.92474	3.41641	2.13298	2.90252	2.29958	6.51387	1.73695	4.10016	2.73761	-0.552842	-0.522879	-0.677781
452	MAP	85.4319	1	14	3	22	4	2	3.73552	3.38777	1.59127	2.09556	1.90806	6.30806	1.86408	4.66711	2.82316	-0.387216	-0.508638	-0.283997
453	MAP		1	20	5	30	1	1	3.75677	3.47847	1.82616	2.56264	2.23431	6.33488	1.58309	3.67529	2.78563	-0.69897	-0.420216	-0.823909
454	ROS	85.18	1	22	3	30	1	2	3.7281	3.52076	1.70656	2.36085	2.05796	5.98934	1.47705	4.71591	2.56187	-0.721246	-0.408935	-0.387216
455	ROS	86.193	1	19	5	7	1	4	3.1999	3.02335	1.1314	1.29746	0.896088	5.77567	1.16627	2.76883	1.89311	-1.69897	-0.327902	-0.886057
456	MAP	87.7235	0	14	3	28	1	1	3.74833	3.34074	2.47317	2.26488	3.02237	6.73234	2.41054	4.15935	2.96062	-0.585027	-0.236572	0.900913
457	ROS	79.1786	0	17	2	30	2	1	3.82319	3.6055	1.59331	1.90658	1.96431	5.91706	1.16002	3.93104	2.52413	-1	-0.552842	-0.638272
458	ROS		0	21	4	13	1	4	3.64858	3.47166	1.92425	2.42392	1.93442	5.91879	1.87641	4.98086	2.89867	-1.22185	-0.376751	-0.481486
459	MAP	87.2225	0	16	5	9	1	4	4.15779	3.34145	2.8184	1.805	2.38047	6.67035	1.67523	4.45748	3.22962	-0.769551	-0.09691	-0.29243
460	ROS		0	16	5	10	1	4	3.92415	3.41805	1.63315	1.9036	1.94876	6.3161	1.79176	4.79099	2.7682	-0.657577	0.238046	-0.49485
461	MAP		0	12	5	0	1	4	3.75514	3.11795	2.27624	1.87334	2.19944	6.91549	1.84372	3.95355	3.05918	-1.30103	0.641474	-0.318759
462	ROS		0	15	5	0	2	4	3.93045	3.46386	2.0931	2.58852	2.40424	6.25625	2.51041	4.80729	2.82257	-0.920819	-0.187087	-0.0861861
463	ROS		0	7	5	2	1	4	3.92967	3.5838	1.86408	1.92862	1.92279	6.46036	1.48387	3.89792	2.30058	-2	0.0334238	-0.638272
464	MAP	87.1567	1	14	4	26	2	2	3.93515	3.5499	2.45014	2.01624	1.91692	6.65887	1.85786	4.53131	3.21808	-0.376751	-0.0757207	-0.244125
465	MAP		0	14	3	24.4444	1	4	3.66484	3.26155	1.8453	2.14943	2.3466	6.16988	1.77665	4.275	2.89259	-0.443697	0.0569049	-0.387216
466	ROS		1	14	3	30	4	1	3.8563	3.88814	1.80665	1.43508	2.10291	6.68933	1.36098	3.69734	2.4824	-0.920819	-0.19382	-0.207608
467	MAP	89.9384	0	16	4	20	4	4	3.71989	3.23475	2.03601	1.94734	2.14827	6.75366	2.34277	4.38228	3.29695	-0.431798	-0.537602	0.09691
468	ROS		0	20	5	15	1	4	3.64231	3.19581	2.0931	1.61939	2.00956	6.64292	1.36354	4.31348	2.95126	-1.22185	-0.244125	-0.0315171
469	MAP		1	16	4	24	1	2	3.93515	3.18387	2.1564	1.93007	2.07944	6.81074	1.72988	3.17764	3.7619	-0.920819	-0.337242	-0.229148
470	MAP	85.0185	1	13	2	28	3	1	3.45537	3.65377	2.1318	2.30757	2.11986	6.79468	1.42311	3.933	2.40785	-0.49485	0.245513	0.10721
471	MAP	80.0575	0	15	3	30	4	1	3.34392	3.50915	1.86718	1.60744	1.4884	6.61064	1.075	3.3485	2.00148	-1.52288	0
472	MAP		0	13	4	8.27586	2	4	3.61873	3.36764	2.30458	1.76985	2.28442	6.33767	2.08194	4.41159	3.2461	-0.744727	-0.148742	0.220108
473	ROS	72.3997	0	13	5	0	1	4	3.89549	3.22486	2.29354	2.40604	2.40153	6.56041	2.49733	4.46556	3.07362	-0.537602	-0.0861861	-0.337242
474	ROS	83.4305	0	16	4	29	1	1	3.68537	3.58129	2.03078	2.42569	2.463	5.85542	1.41099	4.63551	2.07065	-0.408935	0.240549	-0.0757207
475	MAP		0	18	4	12	2	4	3.76561	3.37039	2.25549	2.34851	2.41234	6.76427	2.48657	4.56414	3.41444	-0.677781	-0.443697	-0.148742
476	ROS		0	19	4	17	2	4	3.35271	3.19458	0.223144	2.00013	0.29267	6.47942	0.576613	3.2554	1.86718	-1.69897	-0.107905	-0.481486
477	ROS	89.7358	0	20	3	30	4	1	3.79684	3.7013	1.29198	2.05412	2.09556	6.17358	1.21194	4.08345	2.42037	-0.886057	-0.154902	0.31597
478	MAP	86.1903	0	14	4	29	1	2	3.6961	3.59841	1.54969	3.46667	2.2439	6.65974	2.07191	4.51064	3.20071	-0.337242	-0.136677	0.330414
479	ROS	87.2416	0	14	5	2	1	4	3.45537	3.67706	1.51072	3.12851	1.73871	6.06125	2.23216	5.2428	3.07639	-0.886057	-0.522879	-0.677781
480	MAP	87.3703	0	14	5	26	1	2	3.48155	2.63906	2.11986	1.99606	2.14124	5.19434	2.10413	4.96926	2.3302	-1.52288	0	-0.119186
481	MAP		0	11	4	9	1	4	3.46229	2.99223	2.52653	2.49651	2.40875	6.12816	1.92132	3.99268	2.47148	-1.39794	0.0374265	-0.318759
482	MAP		0	12	4	27	1	1	3.62381	3.30211	1.8718	1.99877	2.55179	5.44872	1.27536	3.84289	2.93226	-0.958607	-0.0457575	-0.136677
483	MAP		0	12	5	3	1	4	3.38541	3.01798	2.19389	3.21084	2.14593	5.55802	2.30058	6.00507	4.09484	-0.387216	0.359835	0.542825
484	MAP	88.0329	0	18	5	17	1	4	3.6811	3.64257	0.940007	3.00122	1.58104	6.89351	1.82616	5.64492	3.11218	-1.09691	0.170262	-0.0655015
485	MAP		0	14	4	16	2	4	3.10683	3.28316	1.80171	2.06813	2.27419	5.64421	1.35325	4.98655	3.25771	-1.30103	-0.0315171	-0.356547
486	MAP	77.3142	0	12	4	23	2	4	3.14759	3.2375	1.81482	1.34286	2.12704	5.52744	1.1474	4.7919	2.62467	-1.39794	-0.744727	-0.39794
487	MAP	88.3915	0	14	4	28	3	1	3.35096	2.7638	2.30458	2.44061	2.20937	5.38472	1.83737	4.76907	2.73631	-0.60206	-0.79588
488	ROS		0	18	4	19	2	4	3.55306	3.41115	1.82455	3.23946	2.01624	6.4948	1.43508	4.24635	2.39516	-1.52288	-0.107905	-0.221849
489	ROS		0	21	4	5	1	4	4.17331	3.50856	1.72988	2.43799	1.94734	5.87776	1.57898	4.46038	3.35655	-1.30103	-0.309804	-0.823909
490	MAP	88.6379	0	20	2	29	4	1	3.72014	3.28877	2.03078	2.98921	3.03735	5.23116	1.59331	5.31581	3.28504	-0.244125	-0.0705811	0.421604
491	ROS	81.859	0	20	1	28	4	1	3.63706	3.54356	0.494696	0.875469	1.27815	5.31034	0.732368	4.00205	3.14802	-0.958607	0.201397	-0.823909
492	MAP	87.6879	1	16	3	17	2	4	3.58768	2.98011	2.93386	2.30358	2.45873	5.20236	1.36864	4.17577	2.65254	-1.09691	-0.229148	-0.356547
493	ROS		0	18	5	22	1	2	2.86903	2.26799	0.845868	0.95935	1.09527	4.41449	1.23837	2.85647	2.12465	-1.69897	0.164353	-0.275724
494	ROS	86.0616	0	16	5	19	1	4	3.46167	2.91235	1.89612	2.40153	2.38232	4.99572	1.35325	4.41872	3.04262	-1.04576	0.0863598	-0.346787
495	MAP		0	12	5	24.8276	1	2	3.86031	2.93969	2.68785	1.75613	2.57108	5.98265	2.05668	4.6236	3.13157	-1.22185	-0.259637	-0.886057
496	ROS		0	19	4	29	1	2	3.63099	3.92118	1.35067	2.18717	0.81093	7.03942	1.25846	3.01062	2.12942	-2	-0.356547	-0.130768
497	ROS	86.0862	0	18	5	30	1	1	3.23554	3.2554	0.683097	1.19695	2.03732	4.12228	0.854415	4.93383	4.05664	-0.468521	-0.49485	-0.244125
498	ROS		1	21	4	24	1	4	3.67706	3.00914	2.32532	2.35897	2.89315	4.78866	1.74746	4.39272	4.00205	-0.180456	-0.0315171	0.873321
499	MAP	86.872	0	20	5	26	1	2	3.48032	3.07593	1.95445	1.89311	1.87487	5.33257	1.63511	4.08244	2.50634	-1.52288	-0.0705811	-0.408935
500	MAP		0	12	5	26	2	2	3.71235	2.91344	2.47064	2.18155	2.873	6.27535	1.62728	4.33179	3.10099	-0.823909	-0.283997	0.503791
501	ROS	83.3046	1	27	4	28	4	1	3.20437	3.17555	1.69378	3.28989	1.95445	5.67521	1.23837	4.34575	3.13332	-1.52288	-0.481486	-0.0457575
502	MAP	88.1971	0	13	5	23	2	2	3.15572	3.21447	1.5063	2.02815	2.42037	5.11409	1.51513	4.63366	2.70672	-0.920819	-0.79588	-0.744727
503	ROS		0	16	4	27	3	1	3.38473	3.0037	2.59227	2.07317	2.63977	4.88045	1.29198	4.57872	2.7682	-1.04576	0.0253059	-0.318759
504	ROS	77.1773	1	12	1	29	4	1	4.00442	3.44106	1.9615	2.92906	1.8516	6.1401	1.43746	2.99223	2.9523	-0.886057	-0.468521	-1.09691
505	MAP	87.1294	1	16	5	15	1	4	3.99489	3.34463	1.90061	2.60195	2.558	5.84548	1.61741	4.77677	2.99523	-0.39794	0.181844	-0.920819
506	MAP	85.6947	1	13	5	25	2	2	3.13506	3.05542	1.89462	2.20937	2.35518	6.10204	1.42311	4.59694	2.67277	-0.468521	-0.431798	-0.408935
507	MAP		1	14	4	27	4	1	3.79031	3.2461	2.27829	2.8887	2.42303	5.76082	1.89311	4.63366	3.72714	-0.823909	0.0211893	0.346353
508	MAP		0	12	4	29	2	1	3.70229	3.20478	2.14242	1.79009	2.74599	5.82803	1.04732	4.13836	3.18883	-1	0.11059	-1
509	ROS		1	14	4	29	4	1	3.38507	3.26576	1.76302	1.80829	2.25129	5.83382	0.936093	3.48062	2.89148	-0.920819	0.0253059	-0.886057
510	ROS	76.3094	1	25	3	28	2	1	3.56247	3.75209	1.56235	1.99606	1.36864	6.81766	1.16627	3.39652	2.17929		0.00860017
511	MAP		1	12	4	27	2	1	3.24103	3.14845	2.25549	1.82455	2.90471	5.43616	0.951658	4.38315	2.33699	-0.958607	-0.420216	-1.1549
512	MAP		1	16	3	28	2	1	3.51095	3.26843	1.9036	2.72327	2.59002	6.00556	1.2499	4.57636	2.83086	-1.09691	-0.102373	0.146128
513	MAP	89.5387	1	19	3	25	4	1	3.7462	2.61958	2.25444	1.81319	2.41323	5.77337	1.97269	3.80777	3.05164	-2	-0.161151	-0.0809219
514	ROS		0	21	5	6	1	4	3.56897	3.08374	2.99673	2.4613	3.23711	5.59207	1.70656	4.9535	2.66584	-0.886057	-0.522879	-0.0132283
515	MAP	82.4038	0	12	5	22	1	4	3.61711	3.2496	1.61343	2.04252	2.1506	5.70358	1.51072	4.51305	3.83881	-0.769551	-0.0604807	0.892651
516	MAP	88.4791	0	17	5	24	1	2	3.72521	3.05824	2.79239	1.69194	3.0915	5.07929	1.44927	4.63269	3.28241	-0.283997	-0.267606	-0.69897
517	ROS		1	20	3	26	4	4	3.52812	3.21447	1.94305	1.6312	2.70538	5.31503	0.71784	3.8306	2.85071	-0.958607	-0.207608	-0.69897
518	MAP	88.5202	0	18	5	30	2	2	3.81837	2.95126	2.97909	3.3492	3.22645	5.12295	2.36274	6.33983	3.44776	-0.21467	-0.537602	0.672098
519	MAP		0	12	4	30	1	2	3.7591	2.95543	2.93916	2.718	3.01062	5.82827	2.13298	4.84308	3.11618	-0.920819	0.0899051	-0.431798
520	MAP	77.6838	1	12	2	20	1	2	3.59402	2.69124	2.52892	0.908259	2.76191	5.48952	1.46787	4.15057	2.64262	-2	-0.0705811	-0.09691
521	ROS		0	21	4	12	3	4	3.49651	3.06152	2.4998	1.09861	2.83145	5.33016	1.63511	4.14535	2.3155	-0.958607	0.31597	0.0374265
522	MAP		0	14	3	28	4	2	3.58213	2.91669	2.88703	3.25694	3.13245	4.84921	2.09556	5.4124	2.85417	-0.468521	0.0128372	0.580925
523	ROS	86.9788	0	18	3	30	4	1	4.14171	3.80977	1.54969	2.41234	1.95019	6.33195	1.36864	4.60126	2.92959	-0.721246	-0.251812	-0.568636
524	ROS		0	16	5	3	1	4	3.85142	3.01161	2.56264	1.61741	2.96733	5.34511	1.96009	4.55797	2.49815	-0.920819	-0.0809219	-0.236572
525	MAP	80.4353	0	21	3	30	4	1	3.63442	3.24337	2.81959	2.09433	3.36592	5.31988	2.58173	5.70777	3.25887	-0.251812	-0.39794	-0.0705811
526	MAP	85.1335	0	12	5		1	4	3.48799	3.39618	2.05668	2.3665	2.07317	5.46315	1.42552	4.74918	2.793	-0.69897	-0.221849	-0.119186
527	MAP		0	14	4	27	2	1	3.44585	3.2604	2.47486	2.96373	2.33699	5.89822	1.60141	4.88636	3.42784	-0.886057	-0.468521	-0.30103
528	MAP	84.4764	0	15	3	26	3	1	3.47259	3.15615	2.18155	2.20607	2.90197	5.48334	1.21788	4.01422	3.07915	-0.60206	-0.21467	-0.29243
529	ROS		0	16	4	21	2	4	3.40186	3.75724	1.35067	2.13771	1.13462	6.37036	1.02245	3.3189	2.21375	-1.22185	-0.508638	-0.744727
530	ROS		0	16	2	29	2	1	3.26308	3.17639	1.78507	1.64094	2.91126	5.60973	1.21194	4.27611	3.5619	-0.49485	0.09691	-0.638272
531	MAP		0	16	5	30	1	1	3.54414	3.14027	2.27213	2.74727	2.64547	6.08968	1.81482	4.36195	3.64988	-0.200659	0.0128372	-0.09691
532	MAP		0	17	4	26	2	1	3.63995	3.09784	2.83791	3.25501	2.91669	5.79994	2.43886	6.5786	3.4314	-0.173925	-0.259637	0.736397
533	MAP	86.9733	1	13	4	28	2	2	3.45978	3.30322	2.2834	2.56032	2.81601	5.74227	0.951658	4.89185	3.15743	-0.568636	0.100371	0.320146
534	ROS		0	12	5	13	2	4	4.31053	2.75047	3.26347	2.51366	3.00519	5.49614	3.04738	5.53828	3.16336	-1	-1.52288	-0.387216
535	MAP	88.1643	0	15	5	24	1	2	3.73862	3.31999	2.36085	2.66096	2.5096	5.46005	2.07568	5.18257	2.43886	-0.508638	-0.79588	-0.0362122
536	MAP		0	12	4	2	4	4	4.0476	3.0469	2.80699	3.0915	2.89757	5.77991	1.90061	5.69414	3.21687	-0.677781	0.173186	0.424882
537	MAP	86.1684	1	16	5	3.10345	1	4	3.63469	2.92155	2.01089	2.32923	2.48657	4.89859	1.72098	5.67284	3.07408	-0.173925	-0.180456	0.923244
538	ROS	86.1821	0	18	5	0	1	4	3.86703	3.19826	2.94128	2.62177	2.82968	6.12168	1.83418	5.33749	3.32504	-2	0.149219	-0.187087
539	ROS	82.371	1	24	3	10	2	4	3.72978	3.39652	1.96009	2.109	2.58626	5.1162	1.27257	4.71052	2.40604	-0.958607	-0.79588	-0.721246
540	MAP		0	13	4	28	1	1	3.63969	3.49772	2.02155	1.0116	2.43886	5.95791	1.06471	4.03548	2.6858	-1	-0.154902	-0.387216
541	MAP		0	13	4	25	2	1	3.64467	3.22922	1.79009	2.02815	2.27109	5.53288	1.23547	4.47347	3.13419	-0.769551	0.691965	0.130334
542	ROS	77.9493	0	16	5	14	1	4	2.86334	2.81421	1.28923	1.16938	2.17134	5.79946	2.00418	4.52255	3.75887	-0.638272	-0.508638	0.0606978
543	MAP	89.7303	0	17	0	27	4	2	3.82973	3.65118	1.18479	2.03992	1.47476	6.47803	0.943906	3.40519	2.74148	-1.39794	-0.05061	-1.1549
544	ROS	77.3142	0	21	1	30	4	1	3.44681	2.66236	2.14124	2.23431	2.58776	4.73865	2.11866	5.27023	3.15103	-0.638272	-0.585027	-0.387216
545	MAP	87.948	0	21	5	3	2	4	3.55163	3.09241	1.76815	1.87334	2.99373	5.54662	1.31641	4.53871	2.97349	-0.443697	0.0791812	0.541579
546	MAP		0	13	4	0	2	4	3.21687	3.04262	2.75111	2.09679	2.73761	5.39076	1.53471	4.939	2.91723	-0.39794	-0.455932	-0.148742
547	MAP	86.037	0	17	5	25	1	1	3.41313	3.33042	1.81808	3.22366	2.31944	5.09062	1.62334	5.40277	2.89315	-0.346787	-0.318759	-0.136677
548	ROS	83.5373	1	21	4	29	4	1	3.31818	3.16548	2.17589	3.38642	2.65042	5.67198	1.78171	4.39704	2.99423	-0.638272	0.049218	-0.275724
549	ROS	87.9918	0	16	5	16	2	4	3.79211	3.63627	1.51293	1.80171	1.11514	6.29227	1.5433	3.15402	1.44456	-1.30103	-0.657577	-0.744727
550	ROS	86.2697	1	10	4	27	2	1	4.14043	2.95126	3.15188	2.68444	3.15997	5.37579	1.83098	5.16604	3.47197	-0.346787	0.359835	-0.677781
551	MAP	89.2731	0	16	3	12	4	4	3.45442	3.07685	2.47486	2.79117	3.18387	5.51854	1.43508	5.17321	3.3628	-0.251812	0	-0.113509
552	MAP	79.2005	1	16	4	9	1	4	3.30908	3.09013	2.53131	2.67484	3.05589	5.67374	1.81156	5.12218	2.84897	-0.79588	-0.79588	-0.148742
553	MAP		0	18	4	14	1	4	3.82994	3.33363	2.56264	3.0311	2.87356	5.80067	2.02022	5.60171	3.19826	-0.229148	-0.244125	0.556303
554	MAP	89.3744	0	12	5	7	2	4	3.70844	2.90252	2.61813	2.92799	2.66931	5.27479	1.71199	5.0141	3.3236	-0.677781	-0.60206	0.232996
555	MAP	81.3279	0	12	2	29	2	1	3.59457	3.08786	2.03209	2.24071	2.96011	5.89261	1.47933	4.19268	3.06011	-0.677781	-0.29243	-0.387216
556	MAP	89.3032	0	13	4	28	1	1	3.78805	3.19622	2.75811	2.35897	2.91561	5.76142	2.12226	4.87999	3.38201	-0.657577	-0.154902	0.243038
557	MAP		0	18	3	28	4	1	3.54125	3.19826	2.24601	2.27213	2.88424	5.43499	1.25846	4.16122	3.20802	-0.275724	-0.0655015	-0.251812
558	MAP	80.8898	1	12	3	29	4	1	3.4356	3.25115	1.79675	1.52388	2.65535	5.92922	0.837248	3.89732	3.12676	-0.443697	-0.0861861	-0.744727
559	MAP	89.0459	1	13	6	12	1	4	3.4837	3.23396	1.80993	2.54866	2.72916	5.41947	1.87947	4.78716	2.96062	-0.619789	-0.30103	-0.142668
560	MAP	72.7337	0	14	4	27	4	1	3.89386	2.81601	3.12983	1.79509	3.3871	6.09169	1.8916	4.23729	3.16548	-1.39794	-0.119186	-0.207608
561	MAP	82.2423	0	12	3	9.64286	2	4	4.15198	2.86277	3.50886	2.62973	2.66305	5.80079	3.39652	4.58701	2.84897	-0.853872	0.170262	-0.229148
562	MAP		0	11	5	24	1	2	3.68788	3.33328	2.33408	2.06686	2.62829	5.40995	1.11186	3.94372	2.71138	-0.69897	-0.267606	-0.05061
563	MAP		1	16	5	13	2	4	3.94604	3.33826	2.55723	2.76001	2.95335	6.13539	2.1318	5.25687	3.52812	-1.22185	-0.0177288	0.075547
564	ROS	89.7933	0	16	4	30	2	1	3.09784	2.89591	0.65752	1.33763	1.0438	5.73457	1.23256	2.97451	1.56235	-1.69897	-1.09691	-1.04576
565	ROS	84.3477	0	18	3	22	2	4	3.07961	3.05353	0.788457	0.693147	0.727549	6.1933	1.11514	2.90252	1.52823	-1.22185	-0.769551	-0.619789
566	ROS	88.5996	0	16	4	29	2	2	3.64205	3.5476	1.45862	2.41323	1.25562	6.7204	1.11841	4.2996	2.32337		0.0413927	-0.259637

## Sheet: control cohort
No	PMI	sex	age	diagnosis	log(MFGE8)
1	5	female	15	chest injury	2.14024
2	15	male	16	cardiomegaly	2.21285
3	7	male	16	Accident, head injuries	2.18651
4	19	male	16	head injury	2.08656
5	16	male	16	Multiple injury	1.95171
6	15	female	16	Multiple injury	2.15422
7	15	male	16	drowning	1.71875
8	19	male	17	accident, ruptured aneurysm	1.99155
9	12	female	17	Multiple injuries	2.06737
10	16	male	17	head injury	2.11428
11	8	female	18	Multiple injuries	2.03642
12	15	female	18	Multiple injuries	2.09376
13	17	male	18	Head and chest injuries	2.0564
14	28	male	18	chest injury	1.95561
15	11	male	19	Narcotic intoxication	2.18122
16	16	female	19	Toxic/metabolic (i.e. drug related)	2.16921
17	21	male	19	Narcotic intoxication	2.22129
18	24	male	19	Narcotic and cocaine intoxication	2.2736
19	9	female	20	Multiple injuries	1.91737
20	12	male	20	lightening strike	2.02395
21	17	male	21	Multiple injury	2.10247
22	13	male	21	Multiple injuries	2.09889
23	9	male	22	Multiple injury	1.73969
24	10	female	22	Multiple injuries	2.03859
25	21	male	23	drowning	2.10732
26	8	male	23	head and neck injuries	2.11741
27	10	male	24	Multiple injuries	2.07019
28	23	male	25	Multiple injuries	1.97338
29	15	male	27	Accident, multiple injuries	2.14747
30	10	male	27	Multiple injury	2.04358
31	7	male	28	Multiple injuries	1.99629
32	6	male	28	Multiple injuries	2.0332
33	5	female	31	Quetiapine/alcohol intoxication	2.05756
34	12	male	32	Multiple injuries	2.04101
35	12	female	32	Multiple injury	2.09678
36	24	female	33	CAD	2.16992
37	16	male	33	Drowning complicated by alcohol intoxication	2.03526
38	16	male	34	Abdominal injuries	2.20596
39	12	male	35	Multiple injuries	2.15621
40	12	male	37	Cardiovascular disease	2.19685
41	22	female	38	CAD	2.05253
42	14	male	39	compresional asphyxia and chest injuries	2.05294
43	17	female	39	Chest and abdominal injuries	2.05761
44	19	female	40	Toxic/metabolic-acute narcotic intoxication	2.141
45	20	male	40	Cardiovascular disease	2.03535
46	8	female	41	Multiple drug intoxication	2.04155
47	8	male	42	Multiple injuries	1.91296
48	18	male	42	Multiple injury	2.11942
49	17	female	42	Accident, multiple injuries	2.08427
50	19	male	42	Toxic/metabolic (i.e. drug related)	2.0685
51	18	male	43	Multiple injuries	2.10382
52	15	male	43	Cardiovascular disease	2.08574
53	6	male	45	Dilated cardiomyopathy	1.97638
54	17	male	45	AS CVD	2.13535
55	13	male	46	Cardiovascular disease	2.18831
56	5	female	47	Pneumonia	1.75731
57	12	male	47	Airway obstruction of food bolus	1.78571
58	14	male	48	cardiovascular disease	1.97876
59	20	male	48	cardiovascular disease	1.9941
60	23	male	48	Neck injuries/alcohol use	1.90366
61	20	male	48	Pulmonary embolism	2.10108
62	12	female	48	Cardiovascular disease	2.15852
63	23	female	49	Cardiovascular disease	1.92546
64	5	male	49	Cardiovascular disease	1.98058
65	19	female	53	cardiomyopathy	2.10962
66	17	male	53	Cardiovascular disease	1.99505
67	16	male	55	cardiovascular disease	2.08247
68	17	male	56	HAS CVD	2.09595
69	24	male	58	Cardiac arrythmia/endocarditis	2.02733
70	6	male	61	Cardiac arrest	1.92221
71	1.5	male	63	acute intracerebral hemorrhage	2.14684
72	10	male	66	control	2.1127
73	18	male	67	Multiple injuries	2.07986
74	2	male	68	cardiac and/or respiratory failure	2.13804
75	2.16	male	69	hepatocellular cancer	1.93791
76	3	male	70	cardiac and/or respiratory failur with intestinal bleeding	1.98291
77	19	female	72	Accident, exsanguination	2.12872
78	9	male	73	control	2.07953
79	2.25	male	73	acute myocardial infarction stroke and chronic subdural hematoma	2.05997
80	4	female	76	COPD epilepsy	2.05258
81	3.33	female	78	lung cancer	2.01637
82	1.25	female	78	lung cancer	2.00199
83	1.66	male	78	pancreatic cancer w/ intra-abdominal metastases	2.16478
84	2.66	male	78	cardiac and/or respiratory failure	1.704
85	3.25	male	80	congestive heart failure	2.03936
86	2.75	male	81	respiratory arrest	1.83922
87	3.75	male	81	cardiac and/or respiratory failure, emphysema, pneumothorax	2.0959
88	5.5	male	82	control	2.05252
89	2	male	82	lung cancer	2.17279
90	1.66	male	82	end-stage lung cancer	1.97788
91	1.5	female	82	cardiac and/or respiratory failure non-diagnostic Alzheimer changes	2.08094
92	6	male	83	control	2.12464
93	3.16	male	83	cardiac and/or respiratory failure	2.11578
94	3	male	83	cardiac and/or respiratory failure muscular dystrophy	2.00059
95	17	male	84	control	2.04662
96	2.66	male	84	cardiac and/or respiratory failure	2.08638
97	12.25	male	85	cardiac arrythmia, CHF, coronary heart disease, multiple myeloma	2.15447
98	2.75	female	85	pancreatic cancer essential tremor, spasmodic dysphonia	1.95582
99	1	female	85	abdominal lymphoma	2.12312
100	8	male	86	control	2.17838
101	2.5	male	86	CHF, ischemic cardiomyopathy	1.99182
102	2.5	female	87	pneumonia, metastatic cancer	2.15297
103	14	male	88	control	2.01381
104	4.5	female	88	complications of hip fracture due to fall	2.15623
105	14	female	90	control	2.04457
106	2.83	male	90	congestive heart failure	1.96455
107	2.16	male	90	cardiac and/or respiratory failure	2.14334
108	3.33	male	91	congestive heart failure; aspiration pneumonia tremor disorder	2.12614
109	2.5	female	91	COPD	2.24131
110	2.66	male	91	cardiac and/or respiratory failure	2.04851
111	4	male	92	control	2.13168
112	18	female	92	control	2.08452
113	3.83	male	92	congestive heart failure, COPD	2.00297
114	2	male	94	pneumonia	2.1151
115	10	female	95	control	2.038
116	3.5	male	95	complications of metastatic melanoma	1.93198
