# Supplementary material for: Medin co-aggregates with vascular amyloid-β in Alzheimer’s disease
Source: Nature. 2022 Nov 16;612(7938):123–31. doi: 10.1038/s41586-022-05440-3 (PMC9712113; doi:10.1038/s41586-022-05440-3)
Supplement: Supplementary file 5 — Source Data Figs. 1–4 and Source Data Extended Data Figs. 2–6 [file 41586_2022_5440_MOESM5_ESM.xlsx]

## Sheet: Fig1d
Fig. 1d
Colocalisation analysis: Blood vessels
%MX04 with Aβ_12m	%MX04 with Aβ_24m	%MX04 with MFG-E8_12m	%MX04 with MFG-E8_24m	%MFG-E8 with MX04_12m	%MFG-E8 with MX04_24m	% MFG-E8 with Aβ_12m	% MFG-E8 with Aβ_24m
37.113	18.943	35.805	48.588	29.839	64.699	45.336	22.292
44.634	16.748	41.188	26.614	34.415	65.846	56.167	35.332
31.047	14.869	38.124	14.301	32.626	64.705	34.171	52.289
25.783	15.401	27.901	13.68	31.499	73.798	30.564	53.054
21.709	21.822	27.063	24.387	22.714	79.567	10.667	55.047
53.345	20.507	26.476	15.057	34.469	70.306	46.668	59.596
	12.875		20.231		66.111		47.235
Colocalisation analysis: Plaques
%MX04 with Aβ_12m	%MX04 with Aβ_24m	%MX04 with MFG-E8_12m	%MX04 with MFG-E8_24m	%MFG-E8 with MX04_12m	%MFG-E8 with MX04_24m	% MFG-E8 with Aβ_12m	% MFG-E8 with Aβ_24m
82.321	36.871	79.642	32.783	84.136	98.575	81.897	39.481
85.126	27.371	78.864	23.137	86.441	99.604	86.591	30.165
93.956	36.047	95.709	27.217	76.395	99.128	95.438	52.095
78.33	33.224	77.88	38.031	80.231	98.676	81.516	41.821
89.238	38.606	83.798	26.158	68.597	99.29	88.655	51.385
57.682	48.365	57.013	29.661	87.468	98.653	67.402	62.996
	20.587		22.063		97.335		31.681

## Sheet: Fig1e
Fig. 1e
Plaque Load
Age (months)	APPPS1xMgfe8 WT																APPPS1xMfge8 C2 KO
2	1.08557	0.701914	1.1052	1.21023	1.11845	0.778097	1.00053	0.681621	1.48585	0.97597	0.764622	0.994128	1.54999	0.72783	0.81999		0.294555	0.909355	0.565091	0.172576	0.779305	0.538966	0.771572	0.578851	0.744096	0.601499	0.770654	0.60575	0.60056	0.742713	0.188866
4	0.979333	0.88841	0.987107	0.872794	1.12565	1.09278	1.31338	0.740541	1.72518	0.835892	0.824037	1.01282	0.73562	1.20112	0.896227	0.769103	0.710121	0.75834	1.14233	0.82958	0.874548	0.931098	0.734384	1.04669	0.516863	0.836668	1.23737	1.07544	1.06686	0.685142	1.0048	0.773386	0.311699	0.823196	0.764942	0.896507
Age (months)	APP23xMfge8 WT														APP23xMfge8 C2 KO
6	1.71069	1.81132	0.805032	0.201258	1.10692	0.654088	0.90566	0.805032							0.603774	0.704403	0.402516	0.201258	0.201258	0.301887	0.201258	1.10692
9	0.435377	1.36461	0.747154	1.30082	1.08583	0.472289	1.59392	1.10103	0.654197	0.475815	1.20927	1.33938	1.33067	0.88965	1.02004	0.309876	0.483311	0.614354	0.261553	0.124758	0.55831	0.507318	0.0823571	0.968248	0.764231	0.631133	0.686803
12	1.02968	0.979853	0.94161	1.04885	1.56744	1.40786	1.02705	1.55147	0.806567	0.455704	1.08747	0.501008	0.595438		0.773684	0.572804	0.365102	0.583611	0.730891	0.920611	0.674278	1.61696	1.6479	0.499902	0.527381	0.460691	1.24458
24	0.72569	0.969877	0.984538	1.31989											1.08029	0.689955	1.18612	0.883748

## Sheet: Fig1f
Fig. 1f
CAA in 12 month-old APP23
Mfge8 WT	Mfge8 C2 KO
0	0.0372862
0.223051	0
0	0.00344703
0.0176605	0.0175396
0.122385	0
0.00622351	0.0217516
0.200722	0
0.0116954	0.00128937
0.0321088	0.0140254
0.0347504	0
0.00697509	0.0072015
0.153371	0
0.00792847
CAA in 24 month-old APP23
By severity grade
	Grade 1				Grade 2				Grade 3
Mfge8 WT	80	95	74	86	36	55	42	57	20	39	35	14
Mfge8 C2 KO	55	36	42	54	44	16	22	20	20	4	4	4
Sum all
Mfge8 WT	Mfge8 C2 KO
136	119
189	56
151	68
157	78

## Sheet: Fig1g
Fig. 1g
Microbleeds in 24 month-old APP23
Mfge8 WT	Mfge8 C2 KO
34	7
39	11
31	27
71	10

## Sheet: Fig1i
Fig. 1i
MFG-E8 protein levels
	Parenchymal														Vascular
4m APPPS1	0.000535665	0.000285528	0.000248102	0.000273979	0.000259092	0.000319643									0.00993212	0.00664275	0.00503701	0.0131961	0.00570955	0.00131906
6m APP23	0.000427085	0.000257174	0.000437726	0.000273516	0.000232974	0.000293151									0.0176283	0.0097316	0.0124404	0.00990093	0.00353728
12m APP23	0.000596833	0.000396111	0.000489196	0.000432099	0.000345362	0.000539801	0.000577539	0.000721348	0.000576657	0.000556883	0.000669878	0.000599817	0.000710627	0.000511413	0.00534986	0.0172826	0.00233186	0.0193548	0.0164253	0.0206615	0.00544382	0.0310649	0.0687797	0.0164205	0.0192304	0.034311	0.0172493
24m APP23	0.00112007	0.00186692	0.000697791	0.000891132	0.00107318	0.00114515	0.000598089	0.00173653	0.000995894	0.00102951	0.00119178	0.00122667			0.0608644	0.0675578	0.0593649	0.0639233	0.0816732	0.0487288	0.070045	0.0728395	0.0447359	0.0254516	0.0554842	0.0468942

## Sheet: Fig1j
Fig. 1j
Aβ levels in soluble vascular fraction
	APPxMfge8 WT														APPxMfge8 C2 KO
4m APPPS1	228.23	80.3296	67.2326	59.5045	175.184	44.8743									134.666	179.381	90.9632	111.332	99.7494
6m APP23	0	0	0	0	0	0									0	0	0	0	0	0
12m APP23	273.867	2194.21	138.153	2140.93	35.7905	502.245	155.64	146.951	1358.06	1145.54	433.866	27.9454	292.714	24.8392	651.783	457.637	310.435	648.071	182.385	196.708	468.772	70.1531
24m APP23	6122.6	6572.72	11940.5	10424.6	11319.2	7277.8	11364.1	3291.9	1105.43	805.409	2059.53	1333.97			5618.43	14209.8	11121.4
Aβ levels in insoluble vascular fraction
	APPxMfge8 WT														APPxMfge8 C2 KO
4m APPPS1	162.842	180.731	178.05	155.028	328.827	50.3016									173.506	74.2905	120.885	127.637	108.523	1.70366
6m APP23	0.301261	1.2579	0	1.27825	3.63313	1.83194									0.285985	1.31297	3.02779	8.04323	4.43693	0.198488
12m APP23	933.507	10493.4	203.126	6501.55	517.386	1942.17	124.066	310.74	25373.9	39521.8	19752.6	11102.9	22929.6	576.414	2525.19	850.066	539.553	1555.73	369.364	434.039	3036.14	409.411
24m APP23	163803	107049	52617.1	68787.5	91112.6	47630	63232.8	140034	226300	69858.9	139943	88893.8			3905.89	2369.85	9624.09

## Sheet: Fig2b
Fig. 2b
Colocalisation analysis: human blood vessels
% Medin with Methoxy	% Medin with Aβ	%Methoxy with medin	%methoxy with Abeta
46.3083	46.074	10.901	60.4064
39.975	40.171	15.322	58.9415
40.6624	35.556	27.048	45.5862
49.0213	29.749	12.595	39.5045
41.534	17.374	13.824	34.9067
22.54	18.581	12.088	34.4066
16.0752	9.2818	6.6212	32.9469
35.8269	33.577	13.092	62.2626
37.3472	48.185	18.654	61.9183
59.3949	47.165	8.8043	56.7471

## Sheet: Fig2e
Fig. 2e
MFG-E8 protein levels
	Parenchymal										Vascular
Ctrl	7.40437	11.0863	5.04659	9.87855	8.71337	3.73145	3.40307	3.6353	4.89834		485.618	508.647	85.7792	236.906	397.682	160.915	104.672	131.211	194.044
AD, low CAA	3.77307	11.5345	7.61954	6.6315	7.42558	4.64813	4.75911	5.90263	4.11897	9.9239	159.986	313.622	275.407	207.782	54.3737	135.618	146.824	273.063	130.02	324.545
AD, high CAA	8.28381	13.0376	10.9324	11.5569	13.0798	18.7229	4.11167	15.5584	12.4864		655.844	439.223	478.317	733.315	295.854	635.102	369.22	336.622	464.734

## Sheet: Fig2f
Fig. 2f
Aβ levels in brain homogenate
Ctrl	AD, low CAA	AD, high CAA
0	85.8459	825.464
2.56072	345.537	1127.44
0	116.742	409.189
0.14732	131.127	730.461
4.72873	642.28	518.536
0	216.286	524.777
0.17556	326.519	329.914
0	194.631	1208.72
0	221.603	845.729
	138.526
Aβ levels in soluble vascular fraction
Ctrl	AD, low CAA	AD, high CAA
12.4996	92.7644	32031.5
1.5957	87.3477	7123.71
1.09584	68.7153	3084.83
0.10169	169.389	12498
126.607	150.034	3247.52
1.39034	211.497	3390.64
15.8421	112.987	19485.7
1.22718	199.123	4680.05
0	52.8467	10769
	428.105
Aβ levels in insoluble vascular fraction
Ctrl	AD, low CAA	AD, high CAA
42.6213	467.1	1.09884e+06
48.8748	12051.9	795638
1.20193	863.338	413346
8.92927	7936.24	692170
4630.41	626.96	273819
0.543621	5755.68	563816
138.128	913.301	314300
98.158	6033.53	428287
2.2243	1547.07	893642
	12925.7

## Sheet: Fig2g
Fig. 2g
Medin normalized to β-actin in brain homogenate
Ctrl	AD, low CAA	AD, high CAA
0.946	0.777	1.08
0.761	1.438	0.71
0.731	1.103	1.228
0.619	0.573	1.171
0.84	0.545	2.108
1.047	1.128	1.637
Medin normalized to β-actin in soluble vascular fraction
Ctrl	AD, low CAA	AD, high CAA
7.297	8.2	34.455
5.825	16.248	33.148
8.179	23.43	35.234
6.888	8.07	56.876
12.013	15.344	44.943
41.255	13.148	34.9
Medin in insoluble vascular fraction (raw signal intensity)
Ctrl	AD, low CAA	AD, high CAA
39412	23795	183619
32901	29542	130962
34488	33067	314673
49577	23308	169666
38832	39256	104939
64338	57745	119333
Medin normalized to β-actin in insoluble vascular fraction
Ctrl	AD, low CAA	AD, high CAA
2.63	2.11	24.497
2.357	5.843	11.822
2.692	8.712	30.697
2.925	1.798	36.343
3.097	4.897	22.79
21.065	6.966	18.439

[truncated: 29 more sheets: Fig3b, Fig3c, Fig3d, Fig3e, Fig3f, Fig3g, Fig3h, Fig4c, Fig4e, Fig4g, ExtFig2a, ExtFig2b, ExtFig2c, ExtFig2d, ExtFig2e, ExtFig3b, ExtFig3d, ExtFig3e, ExtFig3f, ExtFig3h …]
